# Supplementary material for: A missense mutation in Pitx2 leads to early-onset glaucoma via NRF2-YAP1 axis
Source: Cell Death Dis. 2021 Oct 29;12(11):1017. doi: 10.1038/s41419-021-04331-1 (PMC8556256; doi:10.1038/s41419-021-04331-1)
Supplement: Supplementary file 2 — Supplemental Table 1 [file 41419_2021_4331_MOESM2_ESM.xlsx]

## Sheet: Sheet1
#CHROM	POS	REF	ALT	ID	FILTER	QUAL	FILTER	SNPEFF_FUNCTIONAL_CLASS	SNPEFF_GENE_NAME	SNPEFF_AMINO_ACID_CHANGE	SNPEFF_EFFECT	SNPEFF_TRANSCRIPT_ID
chr1	9535678	C	T		PASS	61	PASS	MISSENSE	Rrs1	T25M	NON_SYNONYMOUS_CODING	ENSMUST00000072079
chr1	9535702	A	T		PASS	59	PASS	MISSENSE	Rrs1	E33V	NON_SYNONYMOUS_CODING	ENSMUST00000072079
chr1	9535843	C	A		PASS	180	PASS	MISSENSE	Rrs1	P80Q	NON_SYNONYMOUS_CODING	ENSMUST00000072079
chr1	9535848	G	A		PASS	199	PASS	MISSENSE	Rrs1	E82K	NON_SYNONYMOUS_CODING	ENSMUST00000072079
chr1	9535882	C	A		PASS	102	PASS	MISSENSE	Rrs1	P93Q	NON_SYNONYMOUS_CODING	ENSMUST00000072079
chr1	9536296	C	T		PASS	110	PASS	MISSENSE	Rrs1	S231L	NON_SYNONYMOUS_CODING	ENSMUST00000072079
chr1	9536304	C	T		PASS	134	PASS	MISSENSE	Rrs1	R234C	NON_SYNONYMOUS_CODING	ENSMUST00000072079
chr1	9536340	C	T		PASS	123	PASS	MISSENSE	Rrs1	R246W	NON_SYNONYMOUS_CODING	ENSMUST00000072079
chr1	9536349	G	T		PASS	151	PASS	MISSENSE	Rrs1	G249C	NON_SYNONYMOUS_CODING	ENSMUST00000072079
chr1	9536394	G	A		PASS	74	PASS	MISSENSE	Rrs1	E264K	NON_SYNONYMOUS_CODING	ENSMUST00000072079
chr1	9536559	C	T		PASS	63	PASS	MISSENSE	Rrs1	P319S	NON_SYNONYMOUS_CODING	ENSMUST00000072079
chr1	26744245	A	T		PASS	221	PASS	MISSENSE	4931408C20Rik	N9K	NON_SYNONYMOUS_CODING	ENSMUST00000097801
chr1	59176551	G	A		PASS	228	PASS	MISSENSE	Als2cr4	P10L	NON_SYNONYMOUS_CODING	ENSMUST00000087475
chr1	59180411	G	A		PASS	228	PASS	MISSENSE	Mpp4	S525L	NON_SYNONYMOUS_CODING	ENSMUST00000078874
chr1	59182448	A	G		PASS	228	PASS	MISSENSE	Mpp4	F458S	NON_SYNONYMOUS_CODING	ENSMUST00000078874
chr1	62684427	G	A		PASS	228	PASS	MISSENSE	Pard3b	S1082N	NON_SYNONYMOUS_CODING	ENSMUST00000094906
chr1	63198206	A	G		PASS	228	PASS	MISSENSE	Ndufs1	V491A	NON_SYNONYMOUS_CODING	ENSMUST00000027111
chr1	63669659	A	G		PASS	92	PASS	MISSENSE	Dytn	V631A	NON_SYNONYMOUS_CODING	ENSMUST00000090313
chr1	63680327	A	G		PASS	228	PASS	MISSENSE	Dytn	L497P	NON_SYNONYMOUS_CODING	ENSMUST00000090313
chr1	63707819	T	C		PASS	228	PASS	MISSENSE	Dytn	H242R	NON_SYNONYMOUS_CODING	ENSMUST00000090313
chr1	63711384	C	T		PASS	228	PASS	MISSENSE	Dytn	R173H	NON_SYNONYMOUS_CODING	ENSMUST00000090313
chr1	65097407	G	A		PASS	222	PASS	MISSENSE	Cryge	T94I	NON_SYNONYMOUS_CODING	ENSMUST00000161960
chr1	65097442	C	T		PASS	222	PASS	MISSENSE	Cryge	A52T	NON_SYNONYMOUS_CODING	ENSMUST00000087359
chr1	65097668	T	C		PASS	228	PASS	MISSENSE	Cryge	E7G	NON_SYNONYMOUS_CODING	ENSMUST00000161960
chr1	65109731	T	C		PASS	141	PASS	MISSENSE	Crygd	T52A	NON_SYNONYMOUS_CODING	ENSMUST00000045028
chr1	65128503	A	G		PASS	228	PASS	MISSENSE	Crygb	C80R	NON_SYNONYMOUS_CODING	ENSMUST00000027090
chr1	65973451	A	G		PASS	228	PASS	MISSENSE	Crygf	H80R	NON_SYNONYMOUS_CODING	ENSMUST00000027082
chr1	65974785	G	A		PASS	228	PASS	MISSENSE	Crygf	G165S	NON_SYNONYMOUS_CODING	ENSMUST00000027082
chr1	66446046	C	T		PASS	228	PASS	MISSENSE	Mtap2	H116Y	NON_SYNONYMOUS_CODING	ENSMUST00000024639
chr1	66459889	A	G		PASS	228	PASS	MISSENSE	Mtap2	K455E	NON_SYNONYMOUS_CODING	ENSMUST00000114013
chr1	66459903	T	G		PASS	228	PASS	MISSENSE	Mtap2	F459L	NON_SYNONYMOUS_CODING	ENSMUST00000114013
chr1	66460457	A	G		PASS	228	PASS	MISSENSE	Mtap2	D644G	NON_SYNONYMOUS_CODING	ENSMUST00000114013
chr1	66461365	A	G		PASS	228	PASS	MISSENSE	Mtap2	R947G	NON_SYNONYMOUS_CODING	ENSMUST00000114013
chr1	66742137	C	G		PASS	228	PASS	MISSENSE	Unc80	D3251E	NON_SYNONYMOUS_CODING	ENSMUST00000087318
chr1	66767487	T	C		PASS	228	PASS	MISSENSE	1110028C15Rik	T903A	NON_SYNONYMOUS_CODING	ENSMUST00000068168
chr1	66768444	G	C		PASS	228	PASS	MISSENSE	1110028C15Rik	P850A	NON_SYNONYMOUS_CODING	ENSMUST00000068168
chr1	66847657	A	C		PASS	228	PASS	MISSENSE	1110028C15Rik	L353V	NON_SYNONYMOUS_CODING	ENSMUST00000042389
chr1	66848059	G	C		PASS	228	PASS	MISSENSE	1110028C15Rik	Q219E	NON_SYNONYMOUS_CODING	ENSMUST00000042389
chr1	66848230	C	T		PASS	228	PASS	MISSENSE	1110028C15Rik	A162T	NON_SYNONYMOUS_CODING	ENSMUST00000042389
chr1	66904067	T	C		PASS	228	PASS	MISSENSE	Acadl	I47V	NON_SYNONYMOUS_CODING	ENSMUST00000027153
chr1	67055895	C	G		PASS	228	PASS	MISSENSE	Lancl1	L199F	NON_SYNONYMOUS_CODING	ENSMUST00000027149
chr1	67226663	T	C		PASS	228	PASS	MISSENSE	Cps1	S863P	NON_SYNONYMOUS_CODING	ENSMUST00000027144
chr1	72347497	G	A		PASS	228	PASS	MISSENSE	Tmem169	V171I	NON_SYNONYMOUS_CODING	ENSMUST00000027380
chr1	72347644	A	G		PASS	228	PASS	MISSENSE	Tmem169	T220A	NON_SYNONYMOUS_CODING	ENSMUST00000027380
chr1	72386636	A	T		PASS	228	PASS	MISSENSE	Xrcc5	K442M	NON_SYNONYMOUS_CODING	ENSMUST00000027379
chr1	72392997	A	C		PASS	228	PASS	MISSENSE	Xrcc5	N558H	NON_SYNONYMOUS_CODING	ENSMUST00000027379
chr1	72632439	C	T		PASS	228	PASS	MISSENSE	Smarcal1	A57V	NON_SYNONYMOUS_CODING	ENSMUST00000047615
chr1	72632583	A	G		PASS	228	PASS	MISSENSE	Smarcal1	Q105R	NON_SYNONYMOUS_CODING	ENSMUST00000047615
chr1	72632690	T	C		PASS	228	PASS	MISSENSE	Smarcal1	W141R	NON_SYNONYMOUS_CODING	ENSMUST00000047615
chr1	72632799	T	C		PASS	228	PASS	MISSENSE	Smarcal1	V177A	NON_SYNONYMOUS_CODING	ENSMUST00000047615
chr1	74036861	G	A		PASS	228	PASS	MISSENSE	Tns1	T193I	NON_SYNONYMOUS_CODING	ENSMUST00000050681
chr1	74174475	A	C		PASS	228	PASS	MISSENSE	Rufy4	E34D	NON_SYNONYMOUS_CODING	ENSMUST00000127134
chr1	74176306	G	C		PASS	228	PASS	MISSENSE	Rufy4	A141P	NON_SYNONYMOUS_CODING	ENSMUST00000127134
chr1	74336018	G	A		PASS	228	PASS	MISSENSE	Tmbim1	A157V	NON_SYNONYMOUS_CODING	ENSMUST00000113791
chr1	74409225	A	G		PASS	228	PASS	MISSENSE	Gm216	D6G	NON_SYNONYMOUS_CODING	ENSMUST00000097697
chr1	74409835	A	G		PASS	228	PASS	MISSENSE	Gm216	N78S	NON_SYNONYMOUS_CODING	ENSMUST00000097697
chr1	74415177	A	G		PASS	228	PASS	MISSENSE	Gm216	N346D	NON_SYNONYMOUS_CODING	ENSMUST00000097697
chr1	74415395	T	G		PASS	228	PASS	MISSENSE	Gm216	D418E	NON_SYNONYMOUS_CODING	ENSMUST00000097697
chr1	74426785	A	G		PASS	228	PASS	MISSENSE	Slc11a1	D169G	NON_SYNONYMOUS_CODING	ENSMUST00000027368
chr1	74442070	A	C		PASS	53	PASS	MISSENSE	Ctdsp1	E233A	NON_SYNONYMOUS_CODING	ENSMUST00000027367
chr1	74442136	G	A		PASS	174	PASS	MISSENSE	Ctdsp1	R255K	NON_SYNONYMOUS_CODING	ENSMUST00000027367
chr1	74478919	G	A		PASS	228	PASS	MISSENSE	Vil1	G762R	NON_SYNONYMOUS_CODING	ENSMUST00000027366
chr1	74526277	A	T		PASS	228	PASS	MISSENSE	Usp37	C244S	NON_SYNONYMOUS_CODING	ENSMUST00000044260
chr1	74678179	A	G		PASS	228	PASS	MISSENSE	Stk36	Y716C	NON_SYNONYMOUS_CODING	ENSMUST00000087186
chr1	74948766	C	T		PASS	228	PASS	MISSENSE	Ccdc108	M1829I	NON_SYNONYMOUS_CODING	ENSMUST00000094844
chr1	74953929	T	C		PASS	228	PASS	MISSENSE	Ccdc108	I1359M	NON_SYNONYMOUS_CODING	ENSMUST00000094844
chr1	75122469	C	T		PASS	228	PASS	MISSENSE	Slc23a3	R451K	NON_SYNONYMOUS_CODING	ENSMUST00000094841
chr1	75130302	C	A		PASS	228	PASS	MISSENSE	Slc23a3	C43F	NON_SYNONYMOUS_CODING	ENSMUST00000027405
chr1	75171577	G	T		PASS	228	PASS	MISSENSE	Abcb6	D474E	NON_SYNONYMOUS_CODING	ENSMUST00000027396
chr1	75179497	C	G		PASS	228	PASS	MISSENSE	Atg9a	G780A	NON_SYNONYMOUS_CODING	ENSMUST00000040689
chr1	75248426	G	C		PASS	228	PASS	MISSENSE	Ptprn	L859V	NON_SYNONYMOUS_CODING	ENSMUST00000164451
chr1	75418430	A	G		PASS	228	PASS	MISSENSE	Speg	E1982G	NON_SYNONYMOUS_CODING	ENSMUST00000087122
chr1	75438811	C	T		PASS	228	PASS	MISSENSE	Gmppa	R318C	NON_SYNONYMOUS_CODING	ENSMUST00000037796
chr1	75483331	G	A		PASS	228	PASS	MISSENSE	Obsl1	T1063M	NON_SYNONYMOUS_CODING	ENSMUST00000064469
chr1	75524574	G	A		PASS	228	PASS	MISSENSE	Stk11ip	V340M	NON_SYNONYMOUS_CODING	ENSMUST00000027414
chr1	75525707	G	A		PASS	228	PASS	MISSENSE	Stk11ip	E482K	NON_SYNONYMOUS_CODING	ENSMUST00000027414
chr1	75555468	T	C		PASS	228	PASS	MISSENSE	Slc4a3	C1224R	NON_SYNONYMOUS_CODING	ENSMUST00000113545
chr1	78534546	C	T		PASS	228	PASS	MISSENSE	Mogat1	T294I	NON_SYNONYMOUS_CODING	ENSMUST00000012331
chr1	78661587	G	A		PASS	164	PASS	MISSENSE	Utp14b	R209Q	NON_SYNONYMOUS_CODING	ENSMUST00000053760
chr1	78662724	T	C		PASS	228	PASS	MISSENSE	Utp14b	I588T	NON_SYNONYMOUS_CODING	ENSMUST00000053760
chr1	79431922	G	T		PASS	228	PASS	MISSENSE	Scg2	P513Q	NON_SYNONYMOUS_CODING	ENSMUST00000094810
chr1	80500218	G	A		PASS	228	PASS	MISSENSE	Dock10	P2235S	NON_SYNONYMOUS_CODING	ENSMUST00000097681
chr1	80570798	A	T		PASS	228	PASS	MISSENSE	Dock10	S631T	NON_SYNONYMOUS_CODING	ENSMUST00000164015
chr1	80589385	C	T		PASS	228	PASS	MISSENSE	Dock10	G337D	NON_SYNONYMOUS_CODING	ENSMUST00000057520
chr1	80661223	T	C		PASS	228	PASS	MISSENSE	Dock10	I21V	NON_SYNONYMOUS_CODING	ENSMUST00000057520
chr1	81237776	C	T		PASS	228	PASS	MISSENSE	9430031J16Rik	H281Y	NON_SYNONYMOUS_CODING	ENSMUST00000113494
chr1	81265963	A	G		PASS	228	PASS	MISSENSE	9430031J16Rik	S684G	NON_SYNONYMOUS_CODING	ENSMUST00000068275
chr1	85085369	T	A		PASS	153	PASS	MISSENSE	A530032D15Rik	H207L	NON_SYNONYMOUS_CODING	ENSMUST00000160792
chr1	85243706	G	C		PASS	194	PASS	MISSENSE	C130026I21Rik	P200A	NON_SYNONYMOUS_CODING	ENSMUST00000064341
chr1	85266627	T	C		PASS	222	PASS	MISSENSE	C130026I21Rik	N5D	NON_SYNONYMOUS_CODING	ENSMUST00000064341
chr1	87473904	A	C		PASS	66	PASS	MISSENSE	Sp110	F434C	NON_SYNONYMOUS_CODING	ENSMUST00000093508
chr1	87475766	T	C		PASS	222	PASS	MISSENSE	Sp110	K384E	NON_SYNONYMOUS_CODING	ENSMUST00000093508
chr1	87475772	C	T		PASS	222	PASS	MISSENSE	Sp110	A382T	NON_SYNONYMOUS_CODING	ENSMUST00000093508
chr1	87481501	C	T		PASS	120	PASS	MISSENSE	Sp110	R316H	NON_SYNONYMOUS_CODING	ENSMUST00000093508
chr1	87481514	T	C		PASS	228	PASS	MISSENSE	Sp110	T312A	NON_SYNONYMOUS_CODING	ENSMUST00000093508
chr1	87484069	C	T		PASS	222	PASS	MISSENSE	Sp110	R236K	NON_SYNONYMOUS_CODING	ENSMUST00000093508
chr1	87507333	A	G		PASS	87	PASS	MISSENSE	Sp140	K72R	NON_SYNONYMOUS_CODING	ENSMUST00000080204
chr1	87507341	G	C		PASS	98	PASS	MISSENSE	Sp140	V75L	NON_SYNONYMOUS_CODING	ENSMUST00000080204
chr1	87507399	G	A		PASS	57	PASS	MISSENSE	Sp140	R94Q	NON_SYNONYMOUS_CODING	ENSMUST00000080204
chr1	87507457	G	C		PASS	94	PASS	MISSENSE	Sp140	K113N	NON_SYNONYMOUS_CODING	ENSMUST00000080204
chr1	87511787	C	G		PASS	222	PASS	MISSENSE	Sp140	T148R	NON_SYNONYMOUS_CODING	ENSMUST00000080204
chr1	87518231	T	G		PASS	222	PASS	MISSENSE	Sp140	C203G	NON_SYNONYMOUS_CODING	ENSMUST00000080204
chr1	87518268	C	T		PASS	72	PASS	MISSENSE	Sp140	P215L	NON_SYNONYMOUS_CODING	ENSMUST00000080204
chr1	87518274	A	G		PASS	141	PASS	MISSENSE	Sp140	K217R	NON_SYNONYMOUS_CODING	ENSMUST00000080204
chr1	87522740	C	T		PASS	193	PASS	MISSENSE	Sp140	R242C	NON_SYNONYMOUS_CODING	ENSMUST00000080204
chr1	90108596	G	A		PASS	221	PASS	MISSENSE	Ugt1a1	S7N	NON_SYNONYMOUS_CODING	ENSMUST00000073049
chr1	90108659	A	T		PASS	221	PASS	MISSENSE	Ugt1a1	H28L	NON_SYNONYMOUS_CODING	ENSMUST00000073049
chr1	90108668	G	A		PASS	228	PASS	MISSENSE	Ugt1a1	R31K	NON_SYNONYMOUS_CODING	ENSMUST00000073049
chr1	90108716	G	T		PASS	228	PASS	MISSENSE	Ugt1a1	G47V	NON_SYNONYMOUS_CODING	ENSMUST00000073049
chr1	90108892	T	C		PASS	228	PASS	MISSENSE	Ugt1a1	S106P	NON_SYNONYMOUS_CODING	ENSMUST00000073049
chr1	90108967	C	T		PASS	228	PASS	MISSENSE	Ugt1a1	H131Y	NON_SYNONYMOUS_CODING	ENSMUST00000073049
chr1	90109027	C	A		PASS	58	PASS	MISSENSE	Ugt1a1	L151M	NON_SYNONYMOUS_CODING	ENSMUST00000073049
chr1	90109040	T	C		PASS	222	PASS	MISSENSE	Ugt1a1	F155S	NON_SYNONYMOUS_CODING	ENSMUST00000073049
chr1	90109103	A	C		PASS	228	PASS	MISSENSE	Ugt1a1	K176T	NON_SYNONYMOUS_CODING	ENSMUST00000073049
chr1	90109271	A	T		PASS	222	PASS	MISSENSE	Ugt1a1	Y232F	NON_SYNONYMOUS_CODING	ENSMUST00000073049
chr1	90109315	C	A		PASS	228	PASS	MISSENSE	Ugt1a1	Q247K	NON_SYNONYMOUS_CODING	ENSMUST00000073049
chr1	90111749	C	T		PASS	222	PASS	MISSENSE	Ugt1a10	T130M	NON_SYNONYMOUS_CODING	ENSMUST00000173325
chr1	90112788	C	T		PASS	222	PASS	MISSENSE	Ugt1a10	P185L	NON_SYNONYMOUS_CODING	ENSMUST00000173325
chr1	90112836	G	A		PASS	222	PASS	MISSENSE	Ugt1a10	R201H	NON_SYNONYMOUS_CODING	ENSMUST00000173325
chr1	90112848	G	C		PASS	167	PASS	MISSENSE	Ugt1a10	R205P	NON_SYNONYMOUS_CODING	ENSMUST00000173325
chr1	90114721	C	A		PASS	219	PASS	MISSENSE	Ugt1a9	R437S	NON_SYNONYMOUS_CODING	ENSMUST00000073772
chr1	90114815	A	T		PASS	55	PASS	MISSENSE	Ugt1a9	H468L	NON_SYNONYMOUS_CODING	ENSMUST00000073772
chr1	90114820	C	T		PASS	222	PASS	MISSENSE	Ugt1a9	R470C	NON_SYNONYMOUS_CODING	ENSMUST00000073772
chr1	90114854	A	T		PASS	125	PASS	MISSENSE	Ugt1a9	Y481F	NON_SYNONYMOUS_CODING	ENSMUST00000073772
chr1	90114858	C	G		PASS	131	PASS	MISSENSE	Ugt1a9	H482Q	NON_SYNONYMOUS_CODING	ENSMUST00000073772
chr1	90114935	G	A		PASS	222	PASS	MISSENSE	Ugt1a9	G508D	NON_SYNONYMOUS_CODING	ENSMUST00000073772
chr1	90127219	G	A		PASS	222	PASS	MISSENSE	Heatr7b1	A138T	NON_SYNONYMOUS_CODING	ENSMUST00000061013
chr1	90127225	G	A		PASS	228	PASS	MISSENSE	Heatr7b1	V140M	NON_SYNONYMOUS_CODING	ENSMUST00000061013
chr1	90127321	G	A		PASS	222	PASS	MISSENSE	Heatr7b1	E172K	NON_SYNONYMOUS_CODING	ENSMUST00000061013
chr1	90128899	C	T		PASS	228	PASS	MISSENSE	Heatr7b1	R213C	NON_SYNONYMOUS_CODING	ENSMUST00000061013
chr1	90130017	G	T		PASS	222	PASS	MISSENSE	Heatr7b1	V261L	NON_SYNONYMOUS_CODING	ENSMUST00000061013
chr1	90130695	G	A		PASS	222	PASS	MISSENSE	Heatr7b1	G309D	NON_SYNONYMOUS_CODING	ENSMUST00000113130
chr1	90130712	G	A		PASS	222	PASS	MISSENSE	Heatr7b1	V315I	NON_SYNONYMOUS_CODING	ENSMUST00000113130
chr1	90131829	G	A		PASS	214	PASS	MISSENSE	Heatr7b1	C370Y	NON_SYNONYMOUS_CODING	ENSMUST00000113130
chr1	90132017	G	A		PASS	220	PASS	MISSENSE	Heatr7b1	R398H	NON_SYNONYMOUS_CODING	ENSMUST00000113130
chr1	90133240	T	G		PASS	221	PASS	MISSENSE	Heatr7b1	I416M	NON_SYNONYMOUS_CODING	ENSMUST00000113130
chr1	90135581	A	C		PASS	222	PASS	MISSENSE	Heatr7b1	D553A	NON_SYNONYMOUS_CODING	ENSMUST00000113130
chr1	90136724	C	T		PASS	220	PASS	MISSENSE	Heatr7b1	A575V	NON_SYNONYMOUS_CODING	ENSMUST00000113130
chr1	90137278	G	A		PASS	131	PASS	MISSENSE	Heatr7b1	G587R	NON_SYNONYMOUS_CODING	ENSMUST00000113130
chr1	90137284	G	T		PASS	55	PASS	MISSENSE	Heatr7b1	G589C	NON_SYNONYMOUS_CODING	ENSMUST00000113130
chr1	90138992	G	T		PASS	222	PASS	MISSENSE	Heatr7b1	R684M	NON_SYNONYMOUS_CODING	ENSMUST00000113130
chr1	90138993	G	T		PASS	222	PASS	MISSENSE	Heatr7b1	R684S	NON_SYNONYMOUS_CODING	ENSMUST00000113130
chr1	90141545	G	T		PASS	221	PASS	MISSENSE	Heatr7b1	M820I	NON_SYNONYMOUS_CODING	ENSMUST00000113130
chr1	90142564	T	C		PASS	228	PASS	MISSENSE	Heatr7b1	V853A	NON_SYNONYMOUS_CODING	ENSMUST00000113130
chr1	90143715	A	C		PASS	228	PASS	MISSENSE	Heatr7b1	M881L	NON_SYNONYMOUS_CODING	ENSMUST00000113130
chr1	90143812	C	T		PASS	222	PASS	MISSENSE	Heatr7b1	S913F	NON_SYNONYMOUS_CODING	ENSMUST00000113130
chr1	90144338	A	G		PASS	222	PASS	MISSENSE	Heatr7b1	T921A	NON_SYNONYMOUS_CODING	ENSMUST00000113130
chr1	90145130	C	A		PASS	222	PASS	MISSENSE	Heatr7b1	L949M	NON_SYNONYMOUS_CODING	ENSMUST00000113130
chr1	90145196	C	T		PASS	222	PASS	MISSENSE	Heatr7b1	L971F	NON_SYNONYMOUS_CODING	ENSMUST00000113130
chr1	90147842	G	T		PASS	221	PASS	MISSENSE	Heatr7b1	C1071F	NON_SYNONYMOUS_CODING	ENSMUST00000113130
chr1	90147960	G	T		PASS	222	PASS	MISSENSE	Heatr7b1	E1110D	NON_SYNONYMOUS_CODING	ENSMUST00000113130
chr1	90152114	C	A		PASS	166	PASS	MISSENSE	Heatr7b1	S1291Y	NON_SYNONYMOUS_CODING	ENSMUST00000061013
chr1	90152702	G	A		PASS	221	PASS	MISSENSE	Heatr7b1	E1354K	NON_SYNONYMOUS_CODING	ENSMUST00000113130
chr1	90153302	C	T		PASS	118	PASS	MISSENSE	Heatr7b1	A1444V	NON_SYNONYMOUS_CODING	ENSMUST00000113130
chr1	90153373	G	A		PASS	96	PASS	MISSENSE	Heatr7b1	A1468T	NON_SYNONYMOUS_CODING	ENSMUST00000113130
chr1	90154377	G	C		PASS	198	PASS	MISSENSE	Heatr7b1	E1510D	NON_SYNONYMOUS_CODING	ENSMUST00000113130
chr1	90161833	A	G		PASS	220	PASS	MISSENSE	Hjurp	C134R	NON_SYNONYMOUS_CODING	ENSMUST00000100097
chr1	90161884	C	G		PASS	222	PASS	MISSENSE	Hjurp	A117P	NON_SYNONYMOUS_CODING	ENSMUST00000100097
chr1	90162145	T	A		PASS	228	PASS	MISSENSE	Hjurp	S463C	NON_SYNONYMOUS_CODING	ENSMUST00000065420
chr1	90162421	A	C		PASS	222	PASS	MISSENSE	Hjurp	S371A	NON_SYNONYMOUS_CODING	ENSMUST00000065420
chr1	90162555	T	G		PASS	222	PASS	MISSENSE	Hjurp	Q326P	NON_SYNONYMOUS_CODING	ENSMUST00000065420
chr1	90165906	T	C		PASS	222	PASS	MISSENSE	Hjurp	E146G	NON_SYNONYMOUS_CODING	ENSMUST00000054674
chr1	90166844	A	G		PASS	222	PASS	MISSENSE	Hjurp	L96S	NON_SYNONYMOUS_CODING	ENSMUST00000054674
chr1	90173988	A	T		PASS	221	PASS	MISSENSE	Hjurp	S19R	NON_SYNONYMOUS_CODING	ENSMUST00000054674
chr1	90173997	C	A		PASS	221	PASS	MISSENSE	Hjurp	K16N	NON_SYNONYMOUS_CODING	ENSMUST00000054674
chr1	90174017	T	A		PASS	222	PASS	MISSENSE	Hjurp	R10W	NON_SYNONYMOUS_CODING	ENSMUST00000054674
chr1	90257246	C	A		PASS	228	PASS	MISSENSE	Trpm8	P845H	NON_SYNONYMOUS_CODING	ENSMUST00000040210
chr1	90257248	C	A		PASS	228	PASS	MISSENSE	Trpm8	L846I	NON_SYNONYMOUS_CODING	ENSMUST00000040210
chr1	90257261	C	G		PASS	228	PASS	MISSENSE	Trpm8	T850S	NON_SYNONYMOUS_CODING	ENSMUST00000040210
chr1	90257278	C	A		PASS	171	PASS	MISSENSE	Trpm8	Q856K	NON_SYNONYMOUS_CODING	ENSMUST00000040210
chr1	90257289	T	G		PASS	178	PASS	MISSENSE	Trpm8	I859M	NON_SYNONYMOUS_CODING	ENSMUST00000040210
chr1	91942207	T	A		PASS	228	PASS	MISSENSE	Iqca	N778I	NON_SYNONYMOUS_CODING	ENSMUST00000113094
chr1	95171954	T	C		PASS	228	PASS	MISSENSE	Sned1	Y722H	NON_SYNONYMOUS_CODING	ENSMUST00000062202
chr1	95700607	T	A		PASS	59	PASS	MISSENSE	Ing5	Y10N	NON_SYNONYMOUS_CODING	ENSMUST00000027505
chr1	152235699	T	C		PASS	222	PASS	MISSENSE	BC003331	K63R	NON_SYNONYMOUS_CODING	ENSMUST00000006167
chr1	152235719	T	G		PASS	222	PASS	MISSENSE	BC003331	K56N	NON_SYNONYMOUS_CODING	ENSMUST00000006167
chr1	158296543	G	T		PASS	122	PASS	MISSENSE	Gm2000	R112L	NON_SYNONYMOUS_CODING	ENSMUST00000102782
chr1	169284564	A	G		PASS	228	PASS	MISSENSE	Aldh9a1	K112E	NON_SYNONYMOUS_CODING	ENSMUST00000028004
chr1	186625792	C	T		PASS	228	PASS	MISSENSE	Mosc1	V251I	NON_SYNONYMOUS_CODING	ENSMUST00000048462
chr1	186631024	G	A		PASS	228	PASS	MISSENSE	Mosc1	R110W	NON_SYNONYMOUS_CODING	ENSMUST00000048462
chr1	186729462	C	T		PASS	228	PASS	MISSENSE	Mark1	R603H	NON_SYNONYMOUS_CODING	ENSMUST00000027929
chr1	187083379	G	A		PASS	228	PASS	MISSENSE	Rab3gap2	V728I	NON_SYNONYMOUS_CODING	ENSMUST00000069652
chr1	187084312	G	A		PASS	228	PASS	MISSENSE	Rab3gap2	E748K	NON_SYNONYMOUS_CODING	ENSMUST00000069652
chr1	187087523	T	A		PASS	228	PASS	MISSENSE	Rab3gap2	V863E	NON_SYNONYMOUS_CODING	ENSMUST00000069652
chr1	187176077	C	T		PASS	228	PASS	MISSENSE	Bpnt1	A109V	NON_SYNONYMOUS_CODING	ENSMUST00000110965
chr1	187176155	A	G		PASS	228	PASS	MISSENSE	Bpnt1	H135R	NON_SYNONYMOUS_CODING	ENSMUST00000110965
chr1	187194816	A	G		PASS	228	PASS	MISSENSE	Eprs	R94G	NON_SYNONYMOUS_CODING	ENSMUST00000046514
chr1	187196923	A	G		PASS	228	PASS	MISSENSE	Eprs	N172S	NON_SYNONYMOUS_CODING	ENSMUST00000046514
chr1	187221048	T	C		PASS	228	PASS	MISSENSE	Eprs	S618P	NON_SYNONYMOUS_CODING	ENSMUST00000046514
chr1	187924120	C	T		PASS	228	PASS	MISSENSE	Lyplal1	V106I	NON_SYNONYMOUS_CODING	ENSMUST00000045388
chr1	190355545	T	C		PASS	228	PASS	MISSENSE	Ush2a	L1580P	NON_SYNONYMOUS_CODING	ENSMUST00000027905
chr1	190400066	T	C		PASS	228	PASS	MISSENSE	Ush2a	I2011T	NON_SYNONYMOUS_CODING	ENSMUST00000027905
chr1	190450470	G	A		PASS	228	PASS	MISSENSE	Ush2a	A2105T	NON_SYNONYMOUS_CODING	ENSMUST00000027905
chr1	190450584	A	G		PASS	228	PASS	MISSENSE	Ush2a	T2143A	NON_SYNONYMOUS_CODING	ENSMUST00000027905
chr1	190452487	T	C		PASS	228	PASS	MISSENSE	Ush2a	I2175T	NON_SYNONYMOUS_CODING	ENSMUST00000027905
chr1	190452533	A	C		PASS	228	PASS	MISSENSE	Ush2a	K2190N	NON_SYNONYMOUS_CODING	ENSMUST00000027905
chr1	190457596	A	G		PASS	228	PASS	MISSENSE	Ush2a	E2256G	NON_SYNONYMOUS_CODING	ENSMUST00000027905
chr1	190688614	A	G		PASS	228	PASS	MISSENSE	Ush2a	S3891G	NON_SYNONYMOUS_CODING	ENSMUST00000027905
chr1	191480763	T	C		PASS	228	PASS	MISSENSE	Cenpf	K1575E	NON_SYNONYMOUS_CODING	ENSMUST00000027900
chr1	194329404	C	T		PASS	228	PASS	MISSENSE	Kcnh1	R764C	NON_SYNONYMOUS_CODING	ENSMUST00000110844
chr1	194329455	A	G		PASS	228	PASS	MISSENSE	Kcnh1	M781V	NON_SYNONYMOUS_CODING	ENSMUST00000110844
chr1	194337800	T	C		PASS	228	PASS	MISSENSE	Hhat	D489G	NON_SYNONYMOUS_CODING	ENSMUST00000044190
chr1	195021043	T	G		PASS	228	PASS	MISSENSE	Traf3ip3	K185N	NON_SYNONYMOUS_CODING	ENSMUST00000043550
chr10	4742021	G	A		PASS	228	PASS	MISSENSE	Myct1	P129L	NON_SYNONYMOUS_CODING	ENSMUST00000051809
chr10	4941115	G	A		PASS	228	PASS	MISSENSE	Syne1	R385Q	NON_SYNONYMOUS_CODING	ENSMUST00000041639
chr10	5003061	G	C		PASS	228	PASS	MISSENSE	Syne1	E1284Q	NON_SYNONYMOUS_CODING	ENSMUST00000041639
chr10	5007247	G	A		PASS	228	PASS	MISSENSE	Syne1	R1402H	NON_SYNONYMOUS_CODING	ENSMUST00000041639
chr10	5016217	G	C		PASS	228	PASS	MISSENSE	Syne1	V1600L	NON_SYNONYMOUS_CODING	ENSMUST00000056571
chr10	5019159	T	G		PASS	228	PASS	MISSENSE	Syne1	V1732G	NON_SYNONYMOUS_CODING	ENSMUST00000056571
chr10	5022442	C	A		PASS	228	PASS	MISSENSE	Syne1	T1905K	NON_SYNONYMOUS_CODING	ENSMUST00000056571
chr10	5037302	C	T		PASS	228	PASS	MISSENSE	Syne1	A2340V	NON_SYNONYMOUS_CODING	ENSMUST00000056571
chr10	5274496	G	T		PASS	228	PASS	MISSENSE	Syne1	M7876I	NON_SYNONYMOUS_CODING	ENSMUST00000056571
chr10	5380387	C	A		PASS	228	PASS	MISSENSE	Esr1	G447V	NON_SYNONYMOUS_CODING	ENSMUST00000105588
chr10	5977100	A	C		PASS	228	PASS	MISSENSE	Zbtb2	E195A	NON_SYNONYMOUS_CODING	ENSMUST00000100077
chr10	6338741	A	G		PASS	228	PASS	MISSENSE	Mthfd1l	V279A	NON_SYNONYMOUS_CODING	ENSMUST00000043735
chr10	6367833	A	G		PASS	228	PASS	MISSENSE	Mthfd1l	V100A	NON_SYNONYMOUS_CODING	ENSMUST00000043735
chr10	7221350	G	A		PASS	228	PASS	MISSENSE	9230019H11Rik	L95F	NON_SYNONYMOUS_CODING	ENSMUST00000095874
chr10	7221488	C	G		PASS	228	PASS	MISSENSE	9230019H11Rik	V49L	NON_SYNONYMOUS_CODING	ENSMUST00000095874
chr10	7221512	C	T		PASS	228	PASS	MISSENSE	9230019H11Rik	V41I	NON_SYNONYMOUS_CODING	ENSMUST00000095874
chr10	7226312	T	C		PASS	228	PASS	MISSENSE	9230019H11Rik	H9R	NON_SYNONYMOUS_CODING	ENSMUST00000095874
chr10	7226334	T	C		PASS	228	PASS	MISSENSE	9230019H11Rik	T2A	NON_SYNONYMOUS_CODING	ENSMUST00000095874
chr10	7396127	G	A		PASS	228	PASS	MISSENSE	Nup43	D294N	NON_SYNONYMOUS_CODING	ENSMUST00000040135
chr10	7461311	T	C		PASS	228	PASS	MISSENSE	Katna1	F90L	NON_SYNONYMOUS_CODING	ENSMUST00000019929
chr10	7534587	T	C		PASS	199	PASS	MISSENSE	Ppil4	M402T	NON_SYNONYMOUS_CODING	ENSMUST00000015901
chr10	7540976	C	A		PASS	228	PASS	MISSENSE	Ppil4	A485D	NON_SYNONYMOUS_CODING	ENSMUST00000015901
chr10	7587170	T	C		PASS	228	PASS	MISSENSE	Zc3h12d	L300P	NON_SYNONYMOUS_CODING	ENSMUST00000163689
chr10	7927303	A	G		PASS	228	PASS	MISSENSE	Ust	V369A	NON_SYNONYMOUS_CODING	ENSMUST00000061601
chr10	8445311	C	T		PASS	228	PASS	MISSENSE	Sash1	S1226N	NON_SYNONYMOUS_CODING	ENSMUST00000015449
chr10	9254417	A	G		PASS	228	PASS	MISSENSE	Gm9930	Y121H	NON_SYNONYMOUS_CODING	ENSMUST00000066742
chr10	9254618	A	C		PASS	228	PASS	MISSENSE	Gm9930	S54A	NON_SYNONYMOUS_CODING	ENSMUST00000066742
chr10	9254663	G	A		PASS	228	PASS	MISSENSE	Gm9930	R39W	NON_SYNONYMOUS_CODING	ENSMUST00000066742
chr10	9254748	T	A		PASS	228	PASS	MISSENSE	Gm9930	L10F	NON_SYNONYMOUS_CODING	ENSMUST00000066742
chr10	9394455	C	T		PASS	178	PASS	MISSENSE	Samd5	A103T	NON_SYNONYMOUS_CODING	ENSMUST00000100070
chr10	11177188	G	T		PASS	228	PASS	MISSENSE	Epm2a	K322N	NON_SYNONYMOUS_CODING	ENSMUST00000069106
chr10	12372534	C	T		PASS	228	PASS	MISSENSE	Utrn	R2165K	NON_SYNONYMOUS_CODING	ENSMUST00000076817
chr10	12410693	C	A		PASS	228	PASS	MISSENSE	Utrn	E1174D	NON_SYNONYMOUS_CODING	ENSMUST00000076817
chr10	12413307	G	A		PASS	228	PASS	MISSENSE	Utrn	S1121L	NON_SYNONYMOUS_CODING	ENSMUST00000076817
chr10	12533285	A	G		PASS	228	PASS	MISSENSE	Utrn	L18P	NON_SYNONYMOUS_CODING	ENSMUST00000105549
chr10	12661713	T	C		PASS	228	PASS	MISSENSE	Stx11	N24D	NON_SYNONYMOUS_CODING	ENSMUST00000042861
chr10	13863656	A	C		PASS	228	PASS	MISSENSE	Hivep2	M2122L	NON_SYNONYMOUS_CODING	ENSMUST00000015645
chr10	14177931	C	A		PASS	228	PASS	MISSENSE	Gpr126	A365S	NON_SYNONYMOUS_CODING	ENSMUST00000041168
chr10	14187110	C	T		PASS	228	PASS	MISSENSE	Gpr126	V300I	NON_SYNONYMOUS_CODING	ENSMUST00000041168
chr10	14187218	T	C		PASS	178	PASS	MISSENSE	Gpr126	I264V	NON_SYNONYMOUS_CODING	ENSMUST00000041168
chr10	17738647	C	T		PASS	228	PASS	MISSENSE	3110003A17Rik	R20K	NON_SYNONYMOUS_CODING	ENSMUST00000020002
chr10	18217857	A	G		PASS	228	PASS	MISSENSE	Nhsl1	Q125R	NON_SYNONYMOUS_CODING	ENSMUST00000037341
chr10	18243885	G	A		PASS	228	PASS	MISSENSE	Nhsl1	S317N	NON_SYNONYMOUS_CODING	ENSMUST00000100054
chr10	18244674	G	C		PASS	228	PASS	MISSENSE	Nhsl1	C580S	NON_SYNONYMOUS_CODING	ENSMUST00000100054
chr10	18251678	A	G		PASS	228	PASS	MISSENSE	Nhsl1	S1551G	NON_SYNONYMOUS_CODING	ENSMUST00000100054
chr10	18722769	A	G		PASS	228	PASS	MISSENSE	Tnfaip3	L699P	NON_SYNONYMOUS_CODING	ENSMUST00000019997
chr10	18723545	T	G		PASS	228	PASS	MISSENSE	Tnfaip3	E627A	NON_SYNONYMOUS_CODING	ENSMUST00000019997
chr10	19321182	A	G		PASS	228	PASS	MISSENSE	Ifngr1	E95G	NON_SYNONYMOUS_CODING	ENSMUST00000020188
chr10	19352715	C	G		PASS	228	PASS	MISSENSE	Il22ra2	H228Q	NON_SYNONYMOUS_CODING	ENSMUST00000036564
chr10	19470468	G	A		PASS	228	PASS	MISSENSE	Il20ra	V145I	NON_SYNONYMOUS_CODING	ENSMUST00000020185
chr10	20073951	C	A		PASS	228	PASS	MISSENSE	Fam54a	L133M	NON_SYNONYMOUS_CODING	ENSMUST00000020167
chr10	20077091	C	T		PASS	228	PASS	MISSENSE	Fam54a	P183L	NON_SYNONYMOUS_CODING	ENSMUST00000020167
chr10	23576068	A	G		PASS	228	PASS	MISSENSE	Vnn3	M137V	NON_SYNONYMOUS_CODING	ENSMUST00000020190
chr10	23584231	A	G		PASS	228	PASS	MISSENSE	Vnn3	I209V	NON_SYNONYMOUS_CODING	ENSMUST00000020190
chr10	23584367	T	C		PASS	228	PASS	MISSENSE	Vnn3	V254A	NON_SYNONYMOUS_CODING	ENSMUST00000020190
chr10	23585637	G	A		PASS	228	PASS	MISSENSE	Vnn3	E345K	NON_SYNONYMOUS_CODING	ENSMUST00000020190
chr10	23614689	T	C		PASS	228	PASS	MISSENSE	Vnn1	M3T	NON_SYNONYMOUS_CODING	ENSMUST00000041416
chr10	23757772	T	G		PASS	228	PASS	MISSENSE	Taar7e	I118S	NON_SYNONYMOUS_CODING	ENSMUST00000092656
chr10	24315689	T	C		PASS	228	PASS	MISSENSE	Ctgf	M24T	NON_SYNONYMOUS_CODING	ENSMUST00000020171
chr10	24371054	A	C		PASS	228	PASS	MISSENSE	Enpp1	S679R	NON_SYNONYMOUS_CODING	ENSMUST00000105520
chr10	24371142	C	T		PASS	228	PASS	MISSENSE	Enpp1	R650H	NON_SYNONYMOUS_CODING	ENSMUST00000105520
chr10	24513440	T	C		PASS	228	PASS	MISSENSE	Enpp3	N476S	NON_SYNONYMOUS_CODING	ENSMUST00000020169
chr10	25215323	G	A		PASS	228	PASS	MISSENSE	Epb4.1l2	A28T	NON_SYNONYMOUS_CODING	ENSMUST00000020151
chr10	26704264	C	T		PASS	228	PASS	MISSENSE	Lama2	G3011E	NON_SYNONYMOUS_CODING	ENSMUST00000092638
chr10	26824944	C	T		PASS	228	PASS	MISSENSE	Lama2	R1840Q	NON_SYNONYMOUS_CODING	ENSMUST00000092638
chr10	26839856	G	T		PASS	228	PASS	MISSENSE	Lama2	Q1694K	NON_SYNONYMOUS_CODING	ENSMUST00000092638
chr10	26932029	T	C		PASS	228	PASS	MISSENSE	Lama2	I853V	NON_SYNONYMOUS_CODING	ENSMUST00000092638
chr10	26984872	T	C		PASS	228	PASS	MISSENSE	Lama2	I646V	NON_SYNONYMOUS_CODING	ENSMUST00000092638
chr10	28501869	G	A		PASS	228	PASS	MISSENSE	Themis	R362K	NON_SYNONYMOUS_CODING	ENSMUST00000056097
chr10	28692398	G	A		PASS	228	PASS	MISSENSE	2310057J18Rik	A226V	NON_SYNONYMOUS_CODING	ENSMUST00000140558
chr10	28944330	C	A		PASS	168	PASS	MISSENSE	9330159F19Rik	H298N	NON_SYNONYMOUS_CODING	ENSMUST00000092627
chr10	28944331	A	G		PASS	170	PASS	MISSENSE	9330159F19Rik	H298R	NON_SYNONYMOUS_CODING	ENSMUST00000092627
chr10	28944355	A	G		PASS	228	PASS	MISSENSE	9330159F19Rik	H306R	NON_SYNONYMOUS_CODING	ENSMUST00000092627
chr10	28944901	T	G		PASS	228	PASS	MISSENSE	9330159F19Rik	V488G	NON_SYNONYMOUS_CODING	ENSMUST00000092627
chr10	28944976	A	C		PASS	228	PASS	MISSENSE	9330159F19Rik	E513A	NON_SYNONYMOUS_CODING	ENSMUST00000092627
chr10	28944994	A	G		PASS	228	PASS	MISSENSE	9330159F19Rik	D519G	NON_SYNONYMOUS_CODING	ENSMUST00000092627
chr10	45067591	A	T		PASS	187	PASS	MISSENSE	Bves	R180S	NON_SYNONYMOUS_CODING	ENSMUST00000095715
chr10	45067635	C	T		PASS	139	PASS	MISSENSE	Bves	P195L	NON_SYNONYMOUS_CODING	ENSMUST00000095715
chr10	57687131	C	T		PASS	112	PASS	MISSENSE	Dux	S183N	NON_SYNONYMOUS_CODING	ENSMUST00000174056
chr10	57687374	C	A		PASS	228	PASS	MISSENSE	Dux	R102L	NON_SYNONYMOUS_CODING	ENSMUST00000174056
chr10	66700922	T	C		PASS	228	PASS	MISSENSE	Jmjd1c	L1715P	NON_SYNONYMOUS_CODING	ENSMUST00000051446
chr10	67351799	T	G		PASS	228	PASS	MISSENSE	Zfp365	M336L	NON_SYNONYMOUS_CODING	ENSMUST00000064656
chr10	67372406	A	G		PASS	228	PASS	MISSENSE	Zfp365	S97P	NON_SYNONYMOUS_CODING	ENSMUST00000064656
chr10	67504195	C	G		PASS	228	PASS	MISSENSE	Rtkn2	R171G	NON_SYNONYMOUS_CODING	ENSMUST00000168143
chr10	67504301	T	C		PASS	228	PASS	MISSENSE	Rtkn2	I206T	NON_SYNONYMOUS_CODING	ENSMUST00000168143
chr10	67504359	C	G		PASS	228	PASS	MISSENSE	Rtkn2	R225G	NON_SYNONYMOUS_CODING	ENSMUST00000168143
chr10	67504395	A	C		PASS	228	PASS	MISSENSE	Rtkn2	R512S	NON_SYNONYMOUS_CODING	ENSMUST00000117086
chr10	67504447	T	C		PASS	228	PASS	MISSENSE	Rtkn2	S530P	NON_SYNONYMOUS_CODING	ENSMUST00000117086
chr10	67504451	C	T		PASS	228	PASS	MISSENSE	Rtkn2	S531L	NON_SYNONYMOUS_CODING	ENSMUST00000117086
chr10	67504472	C	T		PASS	228	PASS	MISSENSE	Rtkn2	S538L	NON_SYNONYMOUS_CODING	ENSMUST00000117086
chr10	67504475	C	T		PASS	228	PASS	MISSENSE	Rtkn2	P539L	NON_SYNONYMOUS_CODING	ENSMUST00000117086
chr10	69746745	A	G		PASS	228	PASS	MISSENSE	Slc16a9	K490R	NON_SYNONYMOUS_CODING	ENSMUST00000046807
chr10	69997479	T	G		PASS	228	PASS	MISSENSE	Fam13c	S152A	NON_SYNONYMOUS_CODING	ENSMUST00000105436
chr10	70007132	A	G		PASS	228	PASS	MISSENSE	Fam13c	N299D	NON_SYNONYMOUS_CODING	ENSMUST00000105436
chr10	70007133	A	T		PASS	228	PASS	MISSENSE	Fam13c	N299I	NON_SYNONYMOUS_CODING	ENSMUST00000105436
chr10	80640826	G	A		PASS	166	PASS	MISSENSE	Eef2	E83K	NON_SYNONYMOUS_CODING	ENSMUST00000047864
chr10	80640841	T	C		PASS	222	PASS	MISSENSE	Eef2	F88L	NON_SYNONYMOUS_CODING	ENSMUST00000047864
chr10	80640842	T	G		PASS	222	PASS	MISSENSE	Eef2	F88C	NON_SYNONYMOUS_CODING	ENSMUST00000047864
chr10	80641447	C	T		PASS	222	PASS	MISSENSE	Eef2	T141I	NON_SYNONYMOUS_CODING	ENSMUST00000047864
chr10	81688807	A	T		PASS	228	PASS	MISSENSE	Zfp938	D241E	NON_SYNONYMOUS_CODING	ENSMUST00000041264
chr10	81688865	C	T		PASS	228	PASS	MISSENSE	Zfp938	C222Y	NON_SYNONYMOUS_CODING	ENSMUST00000041264
chr10	81747345	G	C		PASS	228	PASS	MISSENSE	4932415D10Rik	S222C	NON_SYNONYMOUS_CODING	ENSMUST00000171401
chr10	81747625	T	C		PASS	228	PASS	MISSENSE	4932415D10Rik	I129V	NON_SYNONYMOUS_CODING	ENSMUST00000171401
chr10	82101592	A	C		PASS	228	PASS	MISSENSE	Tdg	E33A	NON_SYNONYMOUS_CODING	ENSMUST00000092266
chr10	82110090	G	A		PASS	228	PASS	MISSENSE	Tdg	A293T	NON_SYNONYMOUS_CODING	ENSMUST00000092266
chr10	82111355	G	A		PASS	228	PASS	MISSENSE	Tdg	A160T	NON_SYNONYMOUS_CODING	ENSMUST00000176326
chr10	82111361	A	G		PASS	228	PASS	MISSENSE	Tdg	S162G	NON_SYNONYMOUS_CODING	ENSMUST00000176326
chr10	82115329	A	T		PASS	88	PASS	MISSENSE	Glt8d2	S351T	NON_SYNONYMOUS_CODING	ENSMUST00000065815
chr10	82133052	T	C		PASS	228	PASS	MISSENSE	Glt8d2	H30R	NON_SYNONYMOUS_CODING	ENSMUST00000020485
chr10	82417309	T	G		PASS	196	PASS	MISSENSE	Gm4799	L74R	NON_SYNONYMOUS_CODING	ENSMUST00000095396
chr10	82417381	T	C		PASS	228	PASS	MISSENSE	Gm4799	V98A	NON_SYNONYMOUS_CODING	ENSMUST00000095396
chr10	82417492	C	T		PASS	228	PASS	MISSENSE	Gm4799	T135I	NON_SYNONYMOUS_CODING	ENSMUST00000095396
chr10	84776756	G	A		PASS	228	PASS	MISSENSE	Gm8394	G148E	NON_SYNONYMOUS_CODING	ENSMUST00000079684
chr10	84851074	T	C		PASS	228	PASS	MISSENSE	Btbd11	V169A	NON_SYNONYMOUS_CODING	ENSMUST00000038045
chr10	85929842	C	T		PASS	228	PASS	MISSENSE	Syn3	G65S	NON_SYNONYMOUS_CODING	ENSMUST00000120638
chr10	86119550	G	T		PASS	144	PASS	MISSENSE	Gm5174	E289D	NON_SYNONYMOUS_CODING	ENSMUST00000171131
chr10	87577390	C	T		PASS	228	PASS	MISSENSE	4930547N16Rik	S291N	NON_SYNONYMOUS_CODING	ENSMUST00000048518
chr10	87595873	T	G		PASS	228	PASS	MISSENSE	4930547N16Rik	E152A	NON_SYNONYMOUS_CODING	ENSMUST00000048518
chr10	88389004	C	A		PASS	228	PASS	MISSENSE	Slc5a8	T587N	NON_SYNONYMOUS_CODING	ENSMUST00000020255
chr10	88943300	G	A		PASS	228	PASS	MISSENSE	Nr1h4	A221V	NON_SYNONYMOUS_CODING	ENSMUST00000105297
chr10	88946152	T	C		PASS	228	PASS	MISSENSE	Nr1h4	K185R	NON_SYNONYMOUS_CODING	ENSMUST00000105297
chr10	88969278	T	G		PASS	228	PASS	MISSENSE	Nr1h4	E28D	NON_SYNONYMOUS_CODING	ENSMUST00000058126
chr10	89069462	T	C		PASS	228	PASS	MISSENSE	Slc17a8	I85V	NON_SYNONYMOUS_CODING	ENSMUST00000020102
chr10	89083626	C	G		PASS	228	PASS	MISSENSE	Slc17a8	D7H	NON_SYNONYMOUS_CODING	ENSMUST00000020102
chr10	89268256	T	C		PASS	228	PASS	MISSENSE	Uhrf1bp1l	I848T	NON_SYNONYMOUS_CODING	ENSMUST00000020112
chr10	90546023	T	C		PASS	228	PASS	MISSENSE	Ikbip	M51T	NON_SYNONYMOUS_CODING	ENSMUST00000020149
chr10	90558573	A	G		PASS	228	PASS	MISSENSE	Ikbip	I111M	NON_SYNONYMOUS_CODING	ENSMUST00000020149
chr10	90558731	T	G		PASS	228	PASS	MISSENSE	Ikbip	I164S	NON_SYNONYMOUS_CODING	ENSMUST00000020149
chr10	90559252	C	A		PASS	228	PASS	MISSENSE	Ikbip	L338M	NON_SYNONYMOUS_CODING	ENSMUST00000020149
chr10	90564801	G	A		PASS	228	PASS	MISSENSE	Ikbip	G197E	NON_SYNONYMOUS_CODING	ENSMUST00000020150
chr10	92154640	G	A		PASS	228	PASS	MISSENSE	Nedd1	P479L	NON_SYNONYMOUS_CODING	ENSMUST00000020163
chr10	92501716	T	C		PASS	228	PASS	MISSENSE	Gm872	D473G	NON_SYNONYMOUS_CODING	ENSMUST00000168617
chr10	92501904	C	T		PASS	228	PASS	MISSENSE	Gm872	G440D	NON_SYNONYMOUS_CODING	ENSMUST00000168617
chr10	92532627	T	C		PASS	228	PASS	MISSENSE	Gm872	N129D	NON_SYNONYMOUS_CODING	ENSMUST00000020200
chr10	92727826	G	C		PASS	228	PASS	MISSENSE	Elk3	D269E	NON_SYNONYMOUS_CODING	ENSMUST00000008542
chr10	92727930	T	C		PASS	228	PASS	MISSENSE	Elk3	I235V	NON_SYNONYMOUS_CODING	ENSMUST00000008542
chr10	92728038	C	T		PASS	228	PASS	MISSENSE	Elk3	V199M	NON_SYNONYMOUS_CODING	ENSMUST00000008542
chr10	92937693	A	G		PASS	228	PASS	MISSENSE	Lta4h	T447A	NON_SYNONYMOUS_CODING	ENSMUST00000016033
chr10	92947467	A	G		PASS	222	PASS	MISSENSE	Lta4h	K593R	NON_SYNONYMOUS_CODING	ENSMUST00000016033
chr10	93030477	T	C		PASS	228	PASS	MISSENSE	Ccdc38	W214R	NON_SYNONYMOUS_CODING	ENSMUST00000048345
chr10	93196952	G	A		PASS	228	PASS	MISSENSE	Ntn4	A477T	NON_SYNONYMOUS_CODING	ENSMUST00000020204
chr10	93308786	C	T		PASS	228	PASS	MISSENSE	Usp44	H118Y	NON_SYNONYMOUS_CODING	ENSMUST00000095333
chr10	93308892	T	C		PASS	228	PASS	MISSENSE	Usp44	V153A	NON_SYNONYMOUS_CODING	ENSMUST00000095333
chr10	93309423	C	G		PASS	228	PASS	MISSENSE	Usp44	A283G	NON_SYNONYMOUS_CODING	ENSMUST00000095333
chr10	93309465	T	C		PASS	228	PASS	MISSENSE	Usp44	V297A	NON_SYNONYMOUS_CODING	ENSMUST00000095333
chr10	93310052	T	A		PASS	228	PASS	MISSENSE	Usp44	W493R	NON_SYNONYMOUS_CODING	ENSMUST00000095333
chr10	93447065	A	T		PASS	228	PASS	MISSENSE	Vezt	D390E	NON_SYNONYMOUS_CODING	ENSMUST00000047711
chr10	93447163	A	T		PASS	228	PASS	MISSENSE	Vezt	S358T	NON_SYNONYMOUS_CODING	ENSMUST00000047711
chr10	93459762	A	C		PASS	228	PASS	MISSENSE	Vezt	F177L	NON_SYNONYMOUS_CODING	ENSMUST00000047711
chr10	93466779	A	G		PASS	228	PASS	MISSENSE	Vezt	S74P	NON_SYNONYMOUS_CODING	ENSMUST00000047711
chr10	93469706	C	T		PASS	228	PASS	MISSENSE	Vezt	R57K	NON_SYNONYMOUS_CODING	ENSMUST00000047711
chr10	93506407	A	T		PASS	228	PASS	MISSENSE	Fgd6	Q126L	NON_SYNONYMOUS_CODING	ENSMUST00000020208
chr10	93506815	G	A		PASS	228	PASS	MISSENSE	Fgd6	R262H	NON_SYNONYMOUS_CODING	ENSMUST00000020208
chr10	93506887	T	A		PASS	228	PASS	MISSENSE	Fgd6	V286D	NON_SYNONYMOUS_CODING	ENSMUST00000020208
chr10	93507133	T	C		PASS	228	PASS	MISSENSE	Fgd6	V368A	NON_SYNONYMOUS_CODING	ENSMUST00000020208
chr10	93507579	T	C		PASS	228	PASS	MISSENSE	Fgd6	Y517H	NON_SYNONYMOUS_CODING	ENSMUST00000020208
chr10	93507939	G	A		PASS	228	PASS	MISSENSE	Fgd6	A637T	NON_SYNONYMOUS_CODING	ENSMUST00000020208
chr10	93536950	A	C		PASS	228	PASS	MISSENSE	Fgd6	K791Q	NON_SYNONYMOUS_CODING	ENSMUST00000020208
chr10	93626488	G	T		PASS	228	PASS	MISSENSE	Nr2c1	K88N	NON_SYNONYMOUS_CODING	ENSMUST00000092213
chr10	93634766	T	A		PASS	214	PASS	MISSENSE	Nr2c1	S326T	NON_SYNONYMOUS_CODING	ENSMUST00000092213
chr10	93634769	G	T		PASS	228	PASS	MISSENSE	Nr2c1	A327S	NON_SYNONYMOUS_CODING	ENSMUST00000092213
chr10	93756607	C	G		PASS	228	PASS	MISSENSE	Gm4792	R126P	NON_SYNONYMOUS_CODING	ENSMUST00000065826
chr10	93756691	A	G		PASS	228	PASS	MISSENSE	Gm4792	I98T	NON_SYNONYMOUS_CODING	ENSMUST00000065826
chr10	93756696	G	T		PASS	228	PASS	MISSENSE	Gm4792	H96Q	NON_SYNONYMOUS_CODING	ENSMUST00000065826
chr10	93756718	C	T		PASS	228	PASS	MISSENSE	Gm4792	C89Y	NON_SYNONYMOUS_CODING	ENSMUST00000065826
chr10	93761143	G	T		PASS	228	PASS	MISSENSE	Gm4792	R37S	NON_SYNONYMOUS_CODING	ENSMUST00000065826
chr10	93761200	A	G		PASS	228	PASS	MISSENSE	Gm4792	C18R	NON_SYNONYMOUS_CODING	ENSMUST00000065826
chr10	117222120	G	T		PASS	228	PASS	MISSENSE	Nup107	H126N	NON_SYNONYMOUS_CODING	ENSMUST00000167943
chr10	117595486	C	T		PASS	228	PASS	MISSENSE	Mdm1	S403L	NON_SYNONYMOUS_CODING	ENSMUST00000169817
chr10	117595588	A	G		PASS	228	PASS	MISSENSE	Mdm1	D437G	NON_SYNONYMOUS_CODING	ENSMUST00000169817
chr10	117642845	G	A		PASS	228	PASS	MISSENSE	Il22	V103I	NON_SYNONYMOUS_CODING	ENSMUST00000096691
chr10	117642873	A	G		PASS	228	PASS	MISSENSE	Il22	Q112R	NON_SYNONYMOUS_CODING	ENSMUST00000096691
chr10	117731436	A	G		PASS	228	PASS	MISSENSE	Iltifb	W73R	NON_SYNONYMOUS_CODING	ENSMUST00000163808
chr10	117731465	A	G		PASS	176	PASS	MISSENSE	Iltifb	V63A	NON_SYNONYMOUS_CODING	ENSMUST00000163808
chr10	122450558	C	A		PASS	222	PASS	MISSENSE	Mon2	G1297C	NON_SYNONYMOUS_CODING	ENSMUST00000037557
chr10	122450757	C	A		PASS	222	PASS	MISSENSE	Mon2	E1230D	NON_SYNONYMOUS_CODING	ENSMUST00000037557
chr10	122451034	C	T		PASS	215	PASS	MISSENSE	Mon2	R1138K	NON_SYNONYMOUS_CODING	ENSMUST00000037557
chr10	126440483	C	G		PASS	222	PASS	MISSENSE	Avil	R15G	NON_SYNONYMOUS_CODING	ENSMUST00000026500
chr10	126443713	G	A		PASS	222	PASS	MISSENSE	Avil	D102N	NON_SYNONYMOUS_CODING	ENSMUST00000026500
chr10	126444824	G	A		PASS	222	PASS	MISSENSE	Avil	R159Q	NON_SYNONYMOUS_CODING	ENSMUST00000026500
chr10	126448757	C	T		PASS	222	PASS	MISSENSE	Tsfm	A174T	NON_SYNONYMOUS_CODING	ENSMUST00000152054
chr10	126480178	T	A		PASS	222	PASS	MISSENSE	Mettl1	I52N	NON_SYNONYMOUS_CODING	ENSMUST00000006915
chr10	126535465	T	C		PASS	222	PASS	MISSENSE	Os9	N453D	NON_SYNONYMOUS_CODING	ENSMUST00000080975
chr10	126535602	T	C		PASS	222	PASS	MISSENSE	Os9	D407G	NON_SYNONYMOUS_CODING	ENSMUST00000080975
chr10	126611872	T	C		PASS	222	PASS	MISSENSE	Slc26a10	H488R	NON_SYNONYMOUS_CODING	ENSMUST00000095270
chr10	126612067	T	C		PASS	95	PASS	MISSENSE	Slc26a10	R451G	NON_SYNONYMOUS_CODING	ENSMUST00000095270
chr10	126615791	C	T		PASS	171	PASS	MISSENSE	Slc26a10	A202T	NON_SYNONYMOUS_CODING	ENSMUST00000038612
chr10	126616724	A	G		PASS	222	PASS	MISSENSE	Slc26a10	S137P	NON_SYNONYMOUS_CODING	ENSMUST00000038612
chr10	126616739	C	T		PASS	178	PASS	MISSENSE	Slc26a10	V132I	NON_SYNONYMOUS_CODING	ENSMUST00000038612
chr10	126617643	C	A		PASS	111	PASS	MISSENSE	Slc26a10	G4V	NON_SYNONYMOUS_CODING	ENSMUST00000095270
chr10	126621145	T	C		PASS	222	PASS	MISSENSE	Arhgef25	I418V	NON_SYNONYMOUS_CODING	ENSMUST00000167353
chr10	126722600	T	C		PASS	183	PASS	MISSENSE	Mbd6	S472G	NON_SYNONYMOUS_CODING	ENSMUST00000026476
chr10	126775537	T	C		PASS	222	PASS	MISSENSE	Gli1	S14G	NON_SYNONYMOUS_CODING	ENSMUST00000026474
chr10	126807410	T	C		PASS	222	PASS	MISSENSE	Inhbc	T15A	NON_SYNONYMOUS_CODING	ENSMUST00000026472
chr10	126958087	C	T		PASS	222	PASS	MISSENSE	Shmt2	A40T	NON_SYNONYMOUS_CODING	ENSMUST00000026470
chr10	126994615	T	C		PASS	222	PASS	MISSENSE	Lrp1	T2642A	NON_SYNONYMOUS_CODING	ENSMUST00000049149
chr10	127097110	G	A		PASS	222	PASS	MISSENSE	Stat6	R200K	NON_SYNONYMOUS_CODING	ENSMUST00000099159
chr10	127179309	T	C		PASS	222	PASS	MISSENSE	Zbtb39	M232T	NON_SYNONYMOUS_CODING	ENSMUST00000054287
chr10	127179509	G	C		PASS	222	PASS	MISSENSE	Zbtb39	V299L	NON_SYNONYMOUS_CODING	ENSMUST00000054287
chr10	127179846	C	G		PASS	222	PASS	MISSENSE	Zbtb39	T411S	NON_SYNONYMOUS_CODING	ENSMUST00000054287
chr10	127213817	G	T		PASS	222	PASS	MISSENSE	Rdh9	A93S	NON_SYNONYMOUS_CODING	ENSMUST00000052652
chr10	127303877	A	G		PASS	222	PASS	MISSENSE	BC089597	N89S	NON_SYNONYMOUS_CODING	ENSMUST00000092058
chr10	127434865	C	G		PASS	140	PASS	MISSENSE	Hsd17b6	E68Q	NON_SYNONYMOUS_CODING	ENSMUST00000026462
chr10	127476895	C	T		PASS	222	PASS	MISSENSE	Naca	R247W	NON_SYNONYMOUS_CODING	ENSMUST00000092048
chr10	127477518	G	T		PASS	222	PASS	MISSENSE	Naca	K454N	NON_SYNONYMOUS_CODING	ENSMUST00000092048
chr10	127646441	A	T		PASS	222	PASS	MISSENSE	Gls2	T584S	NON_SYNONYMOUS_CODING	ENSMUST00000044776
chr10	127681552	A	G		PASS	222	PASS	MISSENSE	Timeless	M455V	NON_SYNONYMOUS_CODING	ENSMUST00000055539
chr10	127691697	G	A		PASS	222	PASS	MISSENSE	Apon	A63T	NON_SYNONYMOUS_CODING	ENSMUST00000060782
chr10	127691965	A	C		PASS	222	PASS	MISSENSE	Apon	Y152S	NON_SYNONYMOUS_CODING	ENSMUST00000060782
chr10	127727760	T	A		PASS	181	PASS	MISSENSE	Stat2	L325Q	NON_SYNONYMOUS_CODING	ENSMUST00000172030
chr10	127727784	C	T		PASS	115	PASS	MISSENSE	Stat2	P333L	NON_SYNONYMOUS_CODING	ENSMUST00000172030
chr10	127727856	T	A		PASS	145	PASS	MISSENSE	Stat2	L357Q	NON_SYNONYMOUS_CODING	ENSMUST00000172030
chr10	127728428	G	A		PASS	222	PASS	MISSENSE	Stat2	E923K	NON_SYNONYMOUS_CODING	ENSMUST00000164569
chr10	127752283	C	A		PASS	222	PASS	MISSENSE	Pan2	D788E	NON_SYNONYMOUS_CODING	ENSMUST00000105236
chr10	128007403	G	A		PASS	222	PASS	MISSENSE	Erbb3	A1067V	NON_SYNONYMOUS_CODING	ENSMUST00000082059
chr10	128168231	A	C		PASS	222	PASS	MISSENSE	Dgka	L272V	NON_SYNONYMOUS_CODING	ENSMUST00000026414
chr10	129708061	C	A		PASS	222	PASS	MISSENSE	Neurod4	R133S	NON_SYNONYMOUS_CODING	ENSMUST00000061571
chr10	129708240	T	C		PASS	222	PASS	MISSENSE	Neurod4	K74E	NON_SYNONYMOUS_CODING	ENSMUST00000061571
chr11	3033101	T	C		PASS	228	PASS	MISSENSE	Sfi1	E1018G	NON_SYNONYMOUS_CODING	ENSMUST00000140846
chr11	3033136	T	A		PASS	219	PASS	MISSENSE	Sfi1	Q1006H	NON_SYNONYMOUS_CODING	ENSMUST00000140846
chr11	3034340	G	A		PASS	222	PASS	MISSENSE	Sfi1	A1025V	NON_SYNONYMOUS_CODING	ENSMUST00000153425
chr11	3034343	T	C		PASS	228	PASS	MISSENSE	Sfi1	H1024R	NON_SYNONYMOUS_CODING	ENSMUST00000153425
chr11	3034475	G	A		PASS	228	PASS	MISSENSE	Sfi1	T1011M	NON_SYNONYMOUS_CODING	ENSMUST00000101655
chr11	3035674	C	T		PASS	222	PASS	MISSENSE	Sfi1	A625T	NON_SYNONYMOUS_CODING	ENSMUST00000093407
chr11	3035972	G	A		PASS	228	PASS	MISSENSE	Sfi1	L563F	NON_SYNONYMOUS_CODING	ENSMUST00000093407
chr11	3036660	T	C		PASS	228	PASS	MISSENSE	Sfi1	S536G	NON_SYNONYMOUS_CODING	ENSMUST00000093407
chr11	3037016	T	C		PASS	228	PASS	MISSENSE	Sfi1	H499R	NON_SYNONYMOUS_CODING	ENSMUST00000093407
chr11	3037043	T	C		PASS	228	PASS	MISSENSE	Sfi1	Q490R	NON_SYNONYMOUS_CODING	ENSMUST00000093407
chr11	3040190	C	T		PASS	228	PASS	MISSENSE	Sfi1	R451Q	NON_SYNONYMOUS_CODING	ENSMUST00000093407
chr11	3040230	C	T		PASS	228	PASS	MISSENSE	Sfi1	V438I	NON_SYNONYMOUS_CODING	ENSMUST00000093407
chr11	3043750	G	A		PASS	228	PASS	MISSENSE	Sfi1	A537V	NON_SYNONYMOUS_CODING	ENSMUST00000140846
chr11	3044243	G	A		PASS	219	PASS	MISSENSE	Sfi1	R368W	NON_SYNONYMOUS_CODING	ENSMUST00000093407
chr11	3044254	T	C		PASS	211	PASS	MISSENSE	Sfi1	Q364R	NON_SYNONYMOUS_CODING	ENSMUST00000093407
chr11	3053445	T	C		PASS	194	PASS	MISSENSE	Sfi1	Q216R	NON_SYNONYMOUS_CODING	ENSMUST00000093407
chr11	3053475	C	T		PASS	228	PASS	MISSENSE	Sfi1	R206K	NON_SYNONYMOUS_CODING	ENSMUST00000093407
chr11	3055406	A	G		PASS	228	PASS	MISSENSE	Sfi1	Y343H	NON_SYNONYMOUS_CODING	ENSMUST00000140846
chr11	3055441	A	T		PASS	228	PASS	MISSENSE	Sfi1	V331E	NON_SYNONYMOUS_CODING	ENSMUST00000140846
chr11	3055471	T	A		PASS	228	PASS	MISSENSE	Sfi1	Q321L	NON_SYNONYMOUS_CODING	ENSMUST00000140846
chr11	3055481	T	G		PASS	228	PASS	MISSENSE	Sfi1	N318H	NON_SYNONYMOUS_CODING	ENSMUST00000140846
chr11	3056812	G	A		PASS	228	PASS	MISSENSE	Sfi1	T299I	NON_SYNONYMOUS_CODING	ENSMUST00000140846
chr11	3056857	A	G		PASS	228	PASS	MISSENSE	Sfi1	F284S	NON_SYNONYMOUS_CODING	ENSMUST00000140846
chr11	3057906	C	T		PASS	228	PASS	MISSENSE	Sfi1	R268H	NON_SYNONYMOUS_CODING	ENSMUST00000140846
chr11	3060125	G	C		PASS	228	PASS	MISSENSE	Sfi1	A211G	NON_SYNONYMOUS_CODING	ENSMUST00000140846
chr11	3060128	C	T		PASS	228	PASS	MISSENSE	Sfi1	R210H	NON_SYNONYMOUS_CODING	ENSMUST00000140846
chr11	3070604	C	G		PASS	228	PASS	MISSENSE	Sfi1	R111S	NON_SYNONYMOUS_CODING	ENSMUST00000140846
chr11	3077469	G	A		PASS	88	PASS	MISSENSE	Sfi1	R145W	NON_SYNONYMOUS_CODING	ENSMUST00000066391
chr11	3086083	G	A		PASS	167	PASS	MISSENSE	Sfi1	T84I	NON_SYNONYMOUS_CODING	ENSMUST00000066391
chr11	3087370	T	C		PASS	228	PASS	MISSENSE	Sfi1	T23A	NON_SYNONYMOUS_CODING	ENSMUST00000066391
chr11	9278441	A	G		PASS	228	PASS	MISSENSE	Abca13	I3504V	NON_SYNONYMOUS_CODING	ENSMUST00000042740
chr11	69573851	A	T		PASS	228	PASS	MISSENSE	Amac1	V270E	NON_SYNONYMOUS_CODING	ENSMUST00000169663
chr11	79360618	C	T		PASS	228	PASS	MISSENSE	Nf1	A2079V	NON_SYNONYMOUS_CODING	ENSMUST00000108251
chr11	82695305	A	G		PASS	228	PASS	MISSENSE	Rad51l3	V167A	NON_SYNONYMOUS_CODING	ENSMUST00000092844
chr11	82718877	C	T		PASS	228	PASS	MISSENSE	Nle1	V180I	NON_SYNONYMOUS_CODING	ENSMUST00000103213
chr11	82750353	A	G		PASS	228	PASS	MISSENSE	Unc45b	S723G	NON_SYNONYMOUS_CODING	ENSMUST00000018989
chr11	82773924	T	C		PASS	228	PASS	MISSENSE	Slfn5	I515T	NON_SYNONYMOUS_CODING	ENSMUST00000067443
chr11	82773932	C	A		PASS	228	PASS	MISSENSE	Slfn5	Q518K	NON_SYNONYMOUS_CODING	ENSMUST00000067443
chr11	82774181	A	G		PASS	228	PASS	MISSENSE	Slfn5	N601D	NON_SYNONYMOUS_CODING	ENSMUST00000067443
chr11	82794883	T	G		PASS	228	PASS	MISSENSE	Slfn9	E843A	NON_SYNONYMOUS_CODING	ENSMUST00000038211
chr11	82795024	T	C		PASS	228	PASS	MISSENSE	Slfn9	K796R	NON_SYNONYMOUS_CODING	ENSMUST00000038211
chr11	82795861	C	T		PASS	207	PASS	MISSENSE	Slfn9	V573I	NON_SYNONYMOUS_CODING	ENSMUST00000038211
chr11	82795932	C	T		PASS	228	PASS	MISSENSE	Slfn9	G549D	NON_SYNONYMOUS_CODING	ENSMUST00000038211
chr11	82795996	C	T		PASS	222	PASS	MISSENSE	Slfn9	G528S	NON_SYNONYMOUS_CODING	ENSMUST00000038211
chr11	82796008	T	C		PASS	222	PASS	MISSENSE	Slfn9	K524E	NON_SYNONYMOUS_CODING	ENSMUST00000038211
chr11	82796010	T	A		PASS	222	PASS	MISSENSE	Slfn9	N523I	NON_SYNONYMOUS_CODING	ENSMUST00000038211
chr11	82796294	C	G		PASS	228	PASS	MISSENSE	Slfn9	K428N	NON_SYNONYMOUS_CODING	ENSMUST00000038211
chr11	82798070	C	T		PASS	228	PASS	MISSENSE	Slfn9	R396H	NON_SYNONYMOUS_CODING	ENSMUST00000038211
chr11	82801185	T	G		PASS	50	PASS	MISSENSE	Slfn9	T207P	NON_SYNONYMOUS_CODING	ENSMUST00000038211
chr11	82801199	A	C		PASS	95	PASS	MISSENSE	Slfn9	L202R	NON_SYNONYMOUS_CODING	ENSMUST00000038211
chr11	82801267	T	G		PASS	221	PASS	MISSENSE	Slfn9	K179N	NON_SYNONYMOUS_CODING	ENSMUST00000038211
chr11	82801275	T	A		PASS	199	PASS	MISSENSE	Slfn9	S177C	NON_SYNONYMOUS_CODING	ENSMUST00000038211
chr11	82816799	C	G		PASS	114	PASS	MISSENSE	Slfn8	E839Q	NON_SYNONYMOUS_CODING	ENSMUST00000038141
chr11	82816813	C	T		PASS	118	PASS	MISSENSE	Slfn8	R834K	NON_SYNONYMOUS_CODING	ENSMUST00000038141
chr11	82816829	C	T		PASS	120	PASS	MISSENSE	Slfn8	G829R	NON_SYNONYMOUS_CODING	ENSMUST00000038141
chr11	82816894	A	G		PASS	143	PASS	MISSENSE	Slfn8	L807P	NON_SYNONYMOUS_CODING	ENSMUST00000038141
chr11	82816918	T	G		PASS	171	PASS	MISSENSE	Slfn8	D799A	NON_SYNONYMOUS_CODING	ENSMUST00000038141
chr11	82816922	A	C		PASS	172	PASS	MISSENSE	Slfn8	Y798D	NON_SYNONYMOUS_CODING	ENSMUST00000038141
chr11	82816930	T	A		PASS	228	PASS	MISSENSE	Slfn8	D795V	NON_SYNONYMOUS_CODING	ENSMUST00000038141
chr11	82816942	A	T		PASS	228	PASS	MISSENSE	Slfn8	I791N	NON_SYNONYMOUS_CODING	ENSMUST00000038141
chr11	82816950	G	C		PASS	228	PASS	MISSENSE	Slfn8	D788E	NON_SYNONYMOUS_CODING	ENSMUST00000038141
chr11	82816970	C	T		PASS	228	PASS	MISSENSE	Slfn8	E782K	NON_SYNONYMOUS_CODING	ENSMUST00000038141
chr11	82817137	C	T		PASS	228	PASS	MISSENSE	Slfn8	R726K	NON_SYNONYMOUS_CODING	ENSMUST00000038141
chr11	82817153	A	C		PASS	228	PASS	MISSENSE	Slfn8	S721A	NON_SYNONYMOUS_CODING	ENSMUST00000038141
chr11	82817382	T	A		PASS	94	PASS	MISSENSE	Slfn8	R644S	NON_SYNONYMOUS_CODING	ENSMUST00000038141
chr11	82817383	C	T		PASS	91	PASS	MISSENSE	Slfn8	E403K	NON_SYNONYMOUS_CODING	ENSMUST00000108152
chr11	82818156	T	G		PASS	161	PASS	MISSENSE	Slfn8	Y442S	NON_SYNONYMOUS_CODING	ENSMUST00000038141
chr11	82818207	C	T		PASS	186	PASS	MISSENSE	Slfn8	G425D	NON_SYNONYMOUS_CODING	ENSMUST00000038141
chr11	82818270	C	T		PASS	79	PASS	MISSENSE	Slfn8	C404Y	NON_SYNONYMOUS_CODING	ENSMUST00000038141
chr11	82818271	A	G		PASS	79	PASS	MISSENSE	Slfn8	C404R	NON_SYNONYMOUS_CODING	ENSMUST00000038141
chr11	82826996	A	C		PASS	228	PASS	MISSENSE	Slfn8	S357A	NON_SYNONYMOUS_CODING	ENSMUST00000038141
chr11	82830164	A	C		PASS	140	PASS	MISSENSE	Slfn8	F352V	NON_SYNONYMOUS_CODING	ENSMUST00000038141
chr11	82830178	C	T		PASS	143	PASS	MISSENSE	Slfn8	R347H	NON_SYNONYMOUS_CODING	ENSMUST00000038141
chr11	82830218	C	T		PASS	221	PASS	MISSENSE	Slfn8	E334K	NON_SYNONYMOUS_CODING	ENSMUST00000038141
chr11	82830313	T	C		PASS	222	PASS	MISSENSE	Slfn8	E302G	NON_SYNONYMOUS_CODING	ENSMUST00000038141
chr11	82830468	T	A		PASS	124	PASS	MISSENSE	Slfn8	R250S	NON_SYNONYMOUS_CODING	ENSMUST00000038141
chr11	82830473	T	C		PASS	125	PASS	MISSENSE	Slfn8	K249E	NON_SYNONYMOUS_CODING	ENSMUST00000038141
chr11	82830556	G	T		PASS	228	PASS	MISSENSE	Slfn8	A221E	NON_SYNONYMOUS_CODING	ENSMUST00000038141
chr11	82830599	T	G		PASS	228	PASS	MISSENSE	Slfn8	T207P	NON_SYNONYMOUS_CODING	ENSMUST00000038141
chr11	82830613	A	C		PASS	219	PASS	MISSENSE	Slfn8	L202R	NON_SYNONYMOUS_CODING	ENSMUST00000038141
chr11	82830620	A	G		PASS	215	PASS	MISSENSE	Slfn8	C200R	NON_SYNONYMOUS_CODING	ENSMUST00000038141
chr11	82830695	C	T		PASS	65	PASS	MISSENSE	Slfn8	A175T	NON_SYNONYMOUS_CODING	ENSMUST00000038141
chr11	82830722	C	T		PASS	103	PASS	MISSENSE	Slfn8	G166R	NON_SYNONYMOUS_CODING	ENSMUST00000038141
chr11	82830735	C	A		PASS	106	PASS	MISSENSE	Slfn8	R161S	NON_SYNONYMOUS_CODING	ENSMUST00000038141
chr11	82830743	T	C		PASS	113	PASS	MISSENSE	Slfn8	K159E	NON_SYNONYMOUS_CODING	ENSMUST00000038141
chr11	82830748	C	A		PASS	113	PASS	MISSENSE	Slfn8	C157F	NON_SYNONYMOUS_CODING	ENSMUST00000038141
chr11	82830759	A	T		PASS	139	PASS	MISSENSE	Slfn8	D153E	NON_SYNONYMOUS_CODING	ENSMUST00000038141
chr11	82830791	C	T		PASS	220	PASS	MISSENSE	Slfn8	D143N	NON_SYNONYMOUS_CODING	ENSMUST00000038141
chr11	82830812	T	A		PASS	228	PASS	MISSENSE	Slfn8	I136L	NON_SYNONYMOUS_CODING	ENSMUST00000038141
chr11	82830876	C	G		PASS	228	PASS	MISSENSE	Slfn8	R114S	NON_SYNONYMOUS_CODING	ENSMUST00000038141
chr11	82830896	C	T		PASS	228	PASS	MISSENSE	Slfn8	V108I	NON_SYNONYMOUS_CODING	ENSMUST00000038141
chr11	82831004	C	T		PASS	228	PASS	MISSENSE	Slfn8	V72M	NON_SYNONYMOUS_CODING	ENSMUST00000038141
chr11	82831036	G	A		PASS	228	PASS	MISSENSE	Slfn8	A61V	NON_SYNONYMOUS_CODING	ENSMUST00000038141
chr11	82831136	C	T		PASS	228	PASS	MISSENSE	Slfn8	E28K	NON_SYNONYMOUS_CODING	ENSMUST00000038141
chr11	82831183	G	A		PASS	228	PASS	MISSENSE	Slfn8	S12L	NON_SYNONYMOUS_CODING	ENSMUST00000038141
chr11	82842349	G	A		PASS	228	PASS	MISSENSE	Slfn10-ps	S836L	NON_SYNONYMOUS_CODING	ENSMUST00000100716
chr11	82842353	G	C		PASS	228	PASS	MISSENSE	Slfn10-ps	L835V	NON_SYNONYMOUS_CODING	ENSMUST00000100716
chr11	82842374	C	T		PASS	228	PASS	MISSENSE	Slfn10-ps	E828K	NON_SYNONYMOUS_CODING	ENSMUST00000100716
chr11	82842376	G	A		PASS	228	PASS	MISSENSE	Slfn10-ps	T827M	NON_SYNONYMOUS_CODING	ENSMUST00000100716
chr11	82842460	T	C		PASS	228	PASS	MISSENSE	Slfn10-ps	K799R	NON_SYNONYMOUS_CODING	ENSMUST00000100716
chr11	82842662	C	T		PASS	228	PASS	MISSENSE	Slfn10-ps	D732N	NON_SYNONYMOUS_CODING	ENSMUST00000100716
chr11	82842790	G	T		PASS	228	PASS	MISSENSE	Slfn10-ps	A689D	NON_SYNONYMOUS_CODING	ENSMUST00000100716
chr11	82842802	C	T		PASS	228	PASS	MISSENSE	Slfn10-ps	R685Q	NON_SYNONYMOUS_CODING	ENSMUST00000100716
chr11	82842868	G	T		PASS	228	PASS	MISSENSE	Slfn10-ps	T663K	NON_SYNONYMOUS_CODING	ENSMUST00000100716
chr11	82843545	C	T		PASS	228	PASS	MISSENSE	Slfn10-ps	V494I	NON_SYNONYMOUS_CODING	ENSMUST00000100716
chr11	82843749	T	G		PASS	228	PASS	MISSENSE	Slfn10-ps	S426R	NON_SYNONYMOUS_CODING	ENSMUST00000100716
chr11	82843930	C	G		PASS	228	PASS	MISSENSE	Slfn10-ps	K365N	NON_SYNONYMOUS_CODING	ENSMUST00000100716
chr11	82845719	A	G		PASS	228	PASS	MISSENSE	Slfn10-ps	Y326H	NON_SYNONYMOUS_CODING	ENSMUST00000100716
chr11	82848644	C	T		PASS	222	PASS	MISSENSE	Slfn10-ps	R284H	NON_SYNONYMOUS_CODING	ENSMUST00000100716
chr11	82848684	C	T		PASS	92	PASS	MISSENSE	Slfn10-ps	E271K	NON_SYNONYMOUS_CODING	ENSMUST00000100716
chr11	82848779	T	C		PASS	196	PASS	MISSENSE	Slfn10-ps	E239G	NON_SYNONYMOUS_CODING	ENSMUST00000100716
chr11	82848879	C	T		PASS	222	PASS	MISSENSE	Slfn10-ps	A206T	NON_SYNONYMOUS_CODING	ENSMUST00000100716
chr11	82848897	C	T		PASS	222	PASS	MISSENSE	Slfn10-ps	D200N	NON_SYNONYMOUS_CODING	ENSMUST00000100716
chr11	82848899	C	G		PASS	222	PASS	MISSENSE	Slfn10-ps	R199P	NON_SYNONYMOUS_CODING	ENSMUST00000100716
chr11	82848932	G	A		PASS	222	PASS	MISSENSE	Slfn10-ps	T188I	NON_SYNONYMOUS_CODING	ENSMUST00000100716
chr11	82848939	T	C		PASS	222	PASS	MISSENSE	Slfn10-ps	K186E	NON_SYNONYMOUS_CODING	ENSMUST00000100716
chr11	82848945	C	T		PASS	222	PASS	MISSENSE	Slfn10-ps	D184N	NON_SYNONYMOUS_CODING	ENSMUST00000100716
chr11	82849007	T	A		PASS	228	PASS	MISSENSE	Slfn10-ps	K163I	NON_SYNONYMOUS_CODING	ENSMUST00000100716
chr11	82849015	T	C		PASS	78	PASS	MISSENSE	Slfn10-ps	I160M	NON_SYNONYMOUS_CODING	ENSMUST00000100716
chr11	82849023	C	T		PASS	179	PASS	MISSENSE	Slfn10-ps	E158K	NON_SYNONYMOUS_CODING	ENSMUST00000100716
chr11	82849079	A	C		PASS	227	PASS	MISSENSE	Slfn10-ps	L139R	NON_SYNONYMOUS_CODING	ENSMUST00000100716
chr11	82849085	T	C		PASS	228	PASS	MISSENSE	Slfn10-ps	H137R	NON_SYNONYMOUS_CODING	ENSMUST00000100716
chr11	82883317	C	A		PASS	228	PASS	MISSENSE	Slfn2	L207M	NON_SYNONYMOUS_CODING	ENSMUST00000038038
chr11	83111934	A	G		PASS	228	PASS	MISSENSE	Pex12	Y4H	NON_SYNONYMOUS_CODING	ENSMUST00000018877
chr11	83236563	C	T		PASS	228	PASS	MISSENSE	Gas2l2	S475N	NON_SYNONYMOUS_CODING	ENSMUST00000052521
chr11	83253949	A	T		PASS	228	PASS	MISSENSE	1700020L24Rik	E58D	NON_SYNONYMOUS_CODING	ENSMUST00000037378
chr11	83257374	A	G		PASS	228	PASS	MISSENSE	Mmp28	V342A	NON_SYNONYMOUS_CODING	ENSMUST00000021020
chr11	83523416	G	A		PASS	228	PASS	MISSENSE	Expi	R47Q	NON_SYNONYMOUS_CODING	ENSMUST00000001009
chr11	83822763	A	C		PASS	228	PASS	MISSENSE	Synrg	E686D	NON_SYNONYMOUS_CODING	ENSMUST00000092834
chr11	83833347	T	C		PASS	228	PASS	MISSENSE	Synrg	S1024P	NON_SYNONYMOUS_CODING	ENSMUST00000049714
chr11	83862583	A	G		PASS	228	PASS	MISSENSE	Dusp14	W45R	NON_SYNONYMOUS_CODING	ENSMUST00000018792
chr11	83967337	C	T		PASS	228	PASS	MISSENSE	Gm11437	G184D	NON_SYNONYMOUS_CODING	ENSMUST00000050771
chr11	83969733	T	C		PASS	228	PASS	MISSENSE	Gm11437	T141A	NON_SYNONYMOUS_CODING	ENSMUST00000050771
chr11	84777619	C	T		PASS	228	PASS	MISSENSE	Car4	A97V	NON_SYNONYMOUS_CODING	ENSMUST00000103194
chr11	86031421	C	T		PASS	228	PASS	MISSENSE	Ints2	M867I	NON_SYNONYMOUS_CODING	ENSMUST00000018212
chr11	86064535	C	T		PASS	228	PASS	MISSENSE	Ints2	R196H	NON_SYNONYMOUS_CODING	ENSMUST00000018212
chr11	86374767	A	T		PASS	228	PASS	MISSENSE	Tubd1	T322S	NON_SYNONYMOUS_CODING	ENSMUST00000069503
chr11	86912920	T	G		PASS	228	PASS	MISSENSE	Prr11	N241T	NON_SYNONYMOUS_CODING	ENSMUST00000051395
chr11	86916787	G	A		PASS	228	PASS	MISSENSE	Prr11	L102F	NON_SYNONYMOUS_CODING	ENSMUST00000051395
chr11	87575147	G	A		PASS	228	PASS	MISSENSE	Bzrap1	G82R	NON_SYNONYMOUS_CODING	ENSMUST00000039627
chr11	87589796	A	C		PASS	228	PASS	MISSENSE	Bzrap1	M1071L	NON_SYNONYMOUS_CODING	ENSMUST00000100644
chr11	87591464	G	T		PASS	228	PASS	MISSENSE	Bzrap1	A1294S	NON_SYNONYMOUS_CODING	ENSMUST00000100644
chr11	87609365	A	G		PASS	228	PASS	MISSENSE	Mpo	R138G	NON_SYNONYMOUS_CODING	ENSMUST00000020779
chr11	87611033	A	G		PASS	228	PASS	MISSENSE	Mpo	I339V	NON_SYNONYMOUS_CODING	ENSMUST00000020779
chr11	87623710	T	G		PASS	228	PASS	MISSENSE	Lpo	Y474S	NON_SYNONYMOUS_CODING	ENSMUST00000103177
chr11	87627799	T	C		PASS	228	PASS	MISSENSE	Lpo	R404G	NON_SYNONYMOUS_CODING	ENSMUST00000103177
chr11	87631332	A	G		PASS	228	PASS	MISSENSE	Lpo	L114S	NON_SYNONYMOUS_CODING	ENSMUST00000103177
chr11	87670369	A	G		PASS	228	PASS	MISSENSE	Mks1	K192R	NON_SYNONYMOUS_CODING	ENSMUST00000038196
chr11	87676269	A	G		PASS	228	PASS	MISSENSE	Mks1	Q509R	NON_SYNONYMOUS_CODING	ENSMUST00000038196
chr11	87688455	A	G		PASS	228	PASS	MISSENSE	Epx	M60T	NON_SYNONYMOUS_CODING	ENSMUST00000049768
chr11	87688636	T	C		PASS	228	PASS	MISSENSE	Epx	H54R	NON_SYNONYMOUS_CODING	ENSMUST00000049768
chr11	87702690	G	A		PASS	228	PASS	MISSENSE	Olfr462	A236V	NON_SYNONYMOUS_CODING	ENSMUST00000049743
chr11	87702949	T	C		PASS	228	PASS	MISSENSE	Olfr462	I150V	NON_SYNONYMOUS_CODING	ENSMUST00000049743
chr11	87703113	C	T		PASS	228	PASS	MISSENSE	Olfr462	R95Q	NON_SYNONYMOUS_CODING	ENSMUST00000049743
chr11	87706593	T	A		PASS	210	PASS	MISSENSE	Olfr463	M278L	NON_SYNONYMOUS_CODING	ENSMUST00000081417
chr11	87728024	T	C		PASS	228	PASS	MISSENSE	Olfr464	Q128R	NON_SYNONYMOUS_CODING	ENSMUST00000074874
chr11	87728400	G	T		PASS	228	PASS	MISSENSE	Olfr464	P3T	NON_SYNONYMOUS_CODING	ENSMUST00000074874
chr11	87886991	T	G		PASS	228	PASS	MISSENSE	Vezf1	S156A	NON_SYNONYMOUS_CODING	ENSMUST00000018521
chr11	87998174	A	T		PASS	228	PASS	MISSENSE	Cuedc1	N277Y	NON_SYNONYMOUS_CODING	ENSMUST00000018522
chr11	88548807	A	G		PASS	167	PASS	MISSENSE	Msi2	L147P	NON_SYNONYMOUS_CODING	ENSMUST00000093952
chr11	88705691	C	G		PASS	228	PASS	MISSENSE	Akap1	M486I	NON_SYNONYMOUS_CODING	ENSMUST00000018572
chr11	88706130	G	A		PASS	228	PASS	MISSENSE	Akap1	T340I	NON_SYNONYMOUS_CODING	ENSMUST00000018572
chr11	88706174	A	C		PASS	228	PASS	MISSENSE	Akap1	F325L	NON_SYNONYMOUS_CODING	ENSMUST00000018572
chr11	88706910	C	G		PASS	228	PASS	MISSENSE	Akap1	C113S	NON_SYNONYMOUS_CODING	ENSMUST00000107904
chr11	88813857	C	G		PASS	228	PASS	MISSENSE	Scpep1	D30H	NON_SYNONYMOUS_CODING	ENSMUST00000000287
chr11	88816652	C	T		PASS	228	PASS	MISSENSE	Scpep1	R11Q	NON_SYNONYMOUS_CODING	ENSMUST00000000287
chr11	88826157	A	T		PASS	228	PASS	MISSENSE	Gm15698	N131K	NON_SYNONYMOUS_CODING	ENSMUST00000061938
chr11	88842523	T	C		PASS	228	PASS	MISSENSE	Coil	L129S	NON_SYNONYMOUS_CODING	ENSMUST00000036649
chr11	88861297	G	C		PASS	228	PASS	MISSENSE	Trim25	L165F	NON_SYNONYMOUS_CODING	ENSMUST00000000284
chr11	88870524	A	G		PASS	228	PASS	MISSENSE	Trim25	K261R	NON_SYNONYMOUS_CODING	ENSMUST00000000284
chr11	88876881	T	C		PASS	228	PASS	MISSENSE	Trim25	L171P	NON_SYNONYMOUS_CODING	ENSMUST00000164313
chr11	88877068	G	A		PASS	228	PASS	MISSENSE	Trim25	V406I	NON_SYNONYMOUS_CODING	ENSMUST00000107895
chr11	88916788	C	T		PASS	228	PASS	MISSENSE	Dgke	G167S	NON_SYNONYMOUS_CODING	ENSMUST00000000285
chr11	89253310	C	T		PASS	228	PASS	MISSENSE	4932411E22Rik	R275H	NON_SYNONYMOUS_CODING	ENSMUST00000050983
chr11	89253395	C	G		PASS	228	PASS	MISSENSE	4932411E22Rik	A247P	NON_SYNONYMOUS_CODING	ENSMUST00000050983
chr11	89280181	C	A		PASS	228	PASS	MISSENSE	4932411E22Rik	G5V	NON_SYNONYMOUS_CODING	ENSMUST00000050983
chr11	89852439	C	T		PASS	228	PASS	MISSENSE	Pctp	A69T	NON_SYNONYMOUS_CODING	ENSMUST00000020864
chr11	89896675	T	C		PASS	228	PASS	MISSENSE	Tmem100	S5P	NON_SYNONYMOUS_CODING	ENSMUST00000092788
chr11	90396814	C	T		PASS	228	PASS	MISSENSE	Stxbp4	R494H	NON_SYNONYMOUS_CODING	ENSMUST00000143203
chr11	90499594	A	T		PASS	228	PASS	MISSENSE	Cox11	N31Y	NON_SYNONYMOUS_CODING	ENSMUST00000020851
chr11	90499681	T	A		PASS	102	PASS	MISSENSE	Cox11	C60S	NON_SYNONYMOUS_CODING	ENSMUST00000020851
chr11	100937788	C	G		PASS	228	PASS	MISSENSE	Naglu	P417A	NON_SYNONYMOUS_CODING	ENSMUST00000001802
chr11	101825288	C	G		PASS	185	PASS	MISSENSE	Sost	G170R	NON_SYNONYMOUS_CODING	ENSMUST00000001534
chr11	106640600	A	G		PASS	187	PASS	MISSENSE	Polg2	F53L	NON_SYNONYMOUS_CODING	ENSMUST00000021060
chr11	106916303	G	A		PASS	228	PASS	MISSENSE	Bptf	R2360C	NON_SYNONYMOUS_CODING	ENSMUST00000057892
chr11	108347946	G	A		PASS	228	PASS	MISSENSE	Ccdc46	V227I	NON_SYNONYMOUS_CODING	ENSMUST00000061287
chr11	108381229	A	G		PASS	228	PASS	MISSENSE	Ccdc46	E507G	NON_SYNONYMOUS_CODING	ENSMUST00000061287
chr11	109275384	T	C		PASS	228	PASS	MISSENSE	9930022D16Rik	I15T	NON_SYNONYMOUS_CODING	ENSMUST00000055404
chr11	109275427	G	T		PASS	228	PASS	MISSENSE	9930022D16Rik	R29S	NON_SYNONYMOUS_CODING	ENSMUST00000055404
chr11	109279379	T	C		PASS	228	PASS	MISSENSE	9930022D16Rik	C86R	NON_SYNONYMOUS_CODING	ENSMUST00000055404
chr11	109279454	C	T		PASS	228	PASS	MISSENSE	9930022D16Rik	P111S	NON_SYNONYMOUS_CODING	ENSMUST00000055404
chr11	116094807	G	T		PASS	53	PASS	MISSENSE	Evpl	H167N	NON_SYNONYMOUS_CODING	ENSMUST00000037007
chr12	3501078	T	C		PASS	228	PASS	MISSENSE	Asxl2	I940T	NON_SYNONYMOUS_CODING	ENSMUST00000153102
chr12	3501831	C	T		PASS	228	PASS	MISSENSE	Asxl2	S1191F	NON_SYNONYMOUS_CODING	ENSMUST00000153102
chr12	3960100	C	T		PASS	228	PASS	MISSENSE	Pomc	P114S	NON_SYNONYMOUS_CODING	ENSMUST00000020990
chr12	4134662	T	G		PASS	228	PASS	MISSENSE	Adcy3	F113V	NON_SYNONYMOUS_CODING	ENSMUST00000020984
chr12	4722485	C	T		PASS	228	PASS	MISSENSE	4930417G10Rik	R257H	NON_SYNONYMOUS_CODING	ENSMUST00000111154
chr12	4857165	C	A		PASS	228	PASS	MISSENSE	BC068281	R72S	NON_SYNONYMOUS_CODING	ENSMUST00000053034
chr12	4858233	G	A		PASS	228	PASS	MISSENSE	BC068281	E428K	NON_SYNONYMOUS_CODING	ENSMUST00000053034
chr12	4858371	C	G		PASS	228	PASS	MISSENSE	BC068281	P474A	NON_SYNONYMOUS_CODING	ENSMUST00000053034
chr12	4858408	C	A		PASS	228	PASS	MISSENSE	BC068281	A486D	NON_SYNONYMOUS_CODING	ENSMUST00000053034
chr12	4901423	T	G		PASS	228	PASS	MISSENSE	Ubxn2a	E35A	NON_SYNONYMOUS_CODING	ENSMUST00000020962
chr12	5419186	G	A		PASS	228	PASS	MISSENSE	2810032G03Rik	M2I	NON_SYNONYMOUS_CODING	ENSMUST00000163627
chr12	7989954	C	T		PASS	228	PASS	MISSENSE	Apob	P167L	NON_SYNONYMOUS_CODING	ENSMUST00000171271
chr12	8012766	G	A		PASS	228	PASS	MISSENSE	Apob	V1481I	NON_SYNONYMOUS_CODING	ENSMUST00000037811
chr12	8015087	T	A		PASS	205	PASS	MISSENSE	Apob	N2254K	NON_SYNONYMOUS_CODING	ENSMUST00000037811
chr12	8015886	G	A		PASS	228	PASS	MISSENSE	Apob	D2521N	NON_SYNONYMOUS_CODING	ENSMUST00000037811
chr12	8017824	G	A		PASS	228	PASS	MISSENSE	Apob	V3167I	NON_SYNONYMOUS_CODING	ENSMUST00000037811
chr12	8018134	C	A		PASS	228	PASS	MISSENSE	Apob	T3270K	NON_SYNONYMOUS_CODING	ENSMUST00000037811
chr12	8018731	C	A		PASS	228	PASS	MISSENSE	Apob	T3469K	NON_SYNONYMOUS_CODING	ENSMUST00000037811
chr12	8019510	G	T		PASS	228	PASS	MISSENSE	Apob	D3729Y	NON_SYNONYMOUS_CODING	ENSMUST00000037811
chr12	10381623	T	C		PASS	228	PASS	MISSENSE	Nt5c1b	I119T	NON_SYNONYMOUS_CODING	ENSMUST00000118657
chr12	12918868	G	A		PASS	203	PASS	MISSENSE	Rpl36-ps3	G14D	NON_SYNONYMOUS_CODING	ENSMUST00000085720
chr12	12918948	T	C		PASS	187	PASS	MISSENSE	Rpl36-ps3	W41R	NON_SYNONYMOUS_CODING	ENSMUST00000085720
chr12	16580521	A	G		PASS	228	PASS	MISSENSE	Lpin1	Y223H	NON_SYNONYMOUS_CODING	ENSMUST00000048538
chr12	16580532	G	A		PASS	228	PASS	MISSENSE	Lpin1	S219L	NON_SYNONYMOUS_CODING	ENSMUST00000048538
chr12	16663478	G	A		PASS	228	PASS	MISSENSE	Ntsr2	V234M	NON_SYNONYMOUS_CODING	ENSMUST00000020910
chr12	16703472	C	T		PASS	228	PASS	MISSENSE	Greb1	G1173D	NON_SYNONYMOUS_CODING	ENSMUST00000159120
chr12	16703566	A	G		PASS	228	PASS	MISSENSE	Greb1	S1142P	NON_SYNONYMOUS_CODING	ENSMUST00000159120
chr12	16703613	G	A		PASS	228	PASS	MISSENSE	Greb1	A1126V	NON_SYNONYMOUS_CODING	ENSMUST00000159120
chr12	16818042	A	T		PASS	141	PASS	MISSENSE	E2f6	Q10L	NON_SYNONYMOUS_CODING	ENSMUST00000020908
chr12	16902041	A	G		PASS	126	PASS	MISSENSE	Rock2	T16A	NON_SYNONYMOUS_CODING	ENSMUST00000020904
chr12	16964108	G	A		PASS	228	PASS	MISSENSE	Rock2	C164Y	NON_SYNONYMOUS_CODING	ENSMUST00000168024
chr12	16996626	G	A		PASS	228	PASS	MISSENSE	Pqlc3	A198V	NON_SYNONYMOUS_CODING	ENSMUST00000054536
chr12	17281220	G	T		PASS	228	PASS	MISSENSE	Pdia6	D89Y	NON_SYNONYMOUS_CODING	ENSMUST00000057288
chr12	17285727	A	G		PASS	228	PASS	MISSENSE	Pdia6	M229V	NON_SYNONYMOUS_CODING	ENSMUST00000057288
chr12	17301009	C	T		PASS	228	PASS	MISSENSE	Atp6v1c2	A124T	NON_SYNONYMOUS_CODING	ENSMUST00000156727
chr12	17435964	G	A		PASS	228	PASS	MISSENSE	Nol10	R663H	NON_SYNONYMOUS_CODING	ENSMUST00000046011
chr12	17435980	T	G		PASS	221	PASS	MISSENSE	Nol10	N668K	NON_SYNONYMOUS_CODING	ENSMUST00000046011
chr12	17555384	G	T		PASS	228	PASS	MISSENSE	Odc1	E206D	NON_SYNONYMOUS_CODING	ENSMUST00000011323
chr12	17889213	G	A		PASS	83	PASS	MISSENSE	Gm9222	A71T	NON_SYNONYMOUS_CODING	ENSMUST00000169996
chr12	18000093	A	G		PASS	222	PASS	MISSENSE	Gm4983	Q52R	NON_SYNONYMOUS_CODING	ENSMUST00000171680
chr12	18394613	A	T		PASS	222	PASS	MISSENSE	Gm9590	Y18F	NON_SYNONYMOUS_CODING	ENSMUST00000080502
chr12	18394627	G	A		PASS	159	PASS	MISSENSE	Gm9590	A23T	NON_SYNONYMOUS_CODING	ENSMUST00000080502
chr12	18394651	G	C		PASS	71	PASS	MISSENSE	Gm9590	A31P	NON_SYNONYMOUS_CODING	ENSMUST00000080502
chr12	18394657	C	T		PASS	134	PASS	MISSENSE	Gm9590	R33C	NON_SYNONYMOUS_CODING	ENSMUST00000080502
chr12	18394729	T	G		PASS	228	PASS	MISSENSE	Gm9590	L57V	NON_SYNONYMOUS_CODING	ENSMUST00000080502
chr12	18394730	T	C		PASS	228	PASS	MISSENSE	Gm9590	L57S	NON_SYNONYMOUS_CODING	ENSMUST00000080502
chr12	18394795	C	T		PASS	228	PASS	MISSENSE	Gm9590	L79F	NON_SYNONYMOUS_CODING	ENSMUST00000080502
chr12	18394817	G	A		PASS	228	PASS	MISSENSE	Gm9590	G86E	NON_SYNONYMOUS_CODING	ENSMUST00000080502
chr12	18394820	A	C		PASS	222	PASS	MISSENSE	Gm9590	K87T	NON_SYNONYMOUS_CODING	ENSMUST00000080502
chr12	19496576	T	G		PASS	228	PASS	MISSENSE	Gm6802	W64G	NON_SYNONYMOUS_CODING	ENSMUST00000167843
chr12	20821194	C	T		PASS	222	PASS	MISSENSE	1700030C10Rik	V47I	NON_SYNONYMOUS_CODING	ENSMUST00000110971
chr12	20821223	A	G		PASS	222	PASS	MISSENSE	1700030C10Rik	V37A	NON_SYNONYMOUS_CODING	ENSMUST00000110971
chr12	20821247	G	C		PASS	148	PASS	MISSENSE	1700030C10Rik	P29R	NON_SYNONYMOUS_CODING	ENSMUST00000110971
chr12	20821328	G	A		PASS	228	PASS	MISSENSE	1700030C10Rik	P2L	NON_SYNONYMOUS_CODING	ENSMUST00000110971
chr12	21330050	T	C		PASS	228	PASS	MISSENSE	Adam17	R117G	NON_SYNONYMOUS_CODING	ENSMUST00000170982
chr12	21337940	C	T		PASS	228	PASS	MISSENSE	Adam17	V594I	NON_SYNONYMOUS_CODING	ENSMUST00000064536
chr12	21359768	T	C		PASS	228	PASS	MISSENSE	Adam17	N113D	NON_SYNONYMOUS_CODING	ENSMUST00000064536
chr12	24729651	A	G		PASS	228	PASS	MISSENSE	9030624G23Rik	I128T	NON_SYNONYMOUS_CODING	ENSMUST00000101538
chr12	24729681	A	G		PASS	163	PASS	MISSENSE	9030624G23Rik	I118T	NON_SYNONYMOUS_CODING	ENSMUST00000101538
chr12	24781749	G	C		PASS	59	PASS	MISSENSE	9030624G23Rik	R29G	NON_SYNONYMOUS_CODING	ENSMUST00000101538
chr12	24781778	A	T		PASS	64	PASS	MISSENSE	9030624G23Rik	M19K	NON_SYNONYMOUS_CODING	ENSMUST00000101538
chr12	25178157	G	T		PASS	228	PASS	MISSENSE	Gm16372	A122D	NON_SYNONYMOUS_CODING	ENSMUST00000073088
chr12	25178305	A	G		PASS	228	PASS	MISSENSE	Gm16372	C73R	NON_SYNONYMOUS_CODING	ENSMUST00000073088
chr12	25183500	G	A		PASS	228	PASS	MISSENSE	Taf1b	D2N	NON_SYNONYMOUS_CODING	ENSMUST00000075954
chr12	25194392	G	A		PASS	222	PASS	MISSENSE	Taf1b	R126H	NON_SYNONYMOUS_CODING	ENSMUST00000075954
chr12	25340198	T	C		PASS	228	PASS	MISSENSE	Klf11	I262T	NON_SYNONYMOUS_CODING	ENSMUST00000020982
chr12	25340200	A	G		PASS	228	PASS	MISSENSE	Klf11	T263A	NON_SYNONYMOUS_CODING	ENSMUST00000020982
chr12	25340531	C	T		PASS	228	PASS	MISSENSE	Klf11	A373V	NON_SYNONYMOUS_CODING	ENSMUST00000020982
chr12	25365658	C	G		PASS	85	PASS	MISSENSE	Cys1	R39P	NON_SYNONYMOUS_CODING	ENSMUST00000156453
chr12	25624084	A	G		PASS	228	PASS	MISSENSE	Mboat2	M5V	NON_SYNONYMOUS_CODING	ENSMUST00000020976
chr12	25624088	T	A		PASS	228	PASS	MISSENSE	Mboat2	L6H	NON_SYNONYMOUS_CODING	ENSMUST00000020976
chr12	25633146	G	A		PASS	228	PASS	MISSENSE	Mboat2	E121K	NON_SYNONYMOUS_CODING	ENSMUST00000020976
chr12	25688881	T	C		PASS	228	PASS	MISSENSE	Kidins220	I397T	NON_SYNONYMOUS_CODING	ENSMUST00000085537
chr12	25701866	G	A		PASS	228	PASS	MISSENSE	Kidins220	G879E	NON_SYNONYMOUS_CODING	ENSMUST00000085537
chr12	25701880	A	C		PASS	228	PASS	MISSENSE	Kidins220	I884L	NON_SYNONYMOUS_CODING	ENSMUST00000085537
chr12	25736014	A	G		PASS	228	PASS	MISSENSE	Kidins220	I1050V	NON_SYNONYMOUS_CODING	ENSMUST00000085537
chr12	25741709	A	G		PASS	228	PASS	MISSENSE	Kidins220	N1275S	NON_SYNONYMOUS_CODING	ENSMUST00000085537
chr12	27141076	G	C		PASS	228	PASS	MISSENSE	Rsad2	P70R	NON_SYNONYMOUS_CODING	ENSMUST00000020970
chr12	27141114	G	C		PASS	228	PASS	MISSENSE	Rsad2	D57E	NON_SYNONYMOUS_CODING	ENSMUST00000020970
chr12	27141121	G	A		PASS	228	PASS	MISSENSE	Rsad2	P55L	NON_SYNONYMOUS_CODING	ENSMUST00000020970
chr12	27154530	G	A		PASS	71	PASS	MISSENSE	Cmpk2	G105D	NON_SYNONYMOUS_CODING	ENSMUST00000020969
chr12	27826779	A	T		PASS	228	PASS	MISSENSE	Gm9866	L158H	NON_SYNONYMOUS_CODING	ENSMUST00000063754
chr12	27826794	G	A		PASS	228	PASS	MISSENSE	Gm9866	A153V	NON_SYNONYMOUS_CODING	ENSMUST00000063754
chr12	27826833	C	G		PASS	228	PASS	MISSENSE	Gm9866	G140A	NON_SYNONYMOUS_CODING	ENSMUST00000063754
chr12	27826951	C	T		PASS	228	PASS	MISSENSE	Gm9866	A101T	NON_SYNONYMOUS_CODING	ENSMUST00000063754
chr12	27826989	C	T		PASS	228	PASS	MISSENSE	Gm9866	C88Y	NON_SYNONYMOUS_CODING	ENSMUST00000063754
chr12	27826996	G	A		PASS	228	PASS	MISSENSE	Gm9866	P86S	NON_SYNONYMOUS_CODING	ENSMUST00000063754
chr12	27845124	C	T		PASS	174	PASS	MISSENSE	Gm9866	G63E	NON_SYNONYMOUS_CODING	ENSMUST00000063754
chr12	28026744	G	C		PASS	213	PASS	MISSENSE	Sox11	A177G	NON_SYNONYMOUS_CODING	ENSMUST00000079063
chr12	29244830	T	C		PASS	228	PASS	MISSENSE	Allc	D211G	NON_SYNONYMOUS_CODING	ENSMUST00000020965
chr12	29258128	T	C		PASS	228	PASS	MISSENSE	Allc	T2A	NON_SYNONYMOUS_CODING	ENSMUST00000020965
chr12	29279902	C	G		PASS	228	PASS	MISSENSE	Colec11	V147L	NON_SYNONYMOUS_CODING	ENSMUST00000036136
chr12	29338053	T	G		PASS	228	PASS	MISSENSE	Rnaseh1	S124A	NON_SYNONYMOUS_CODING	ENSMUST00000020959
chr12	29338074	G	A		PASS	228	PASS	MISSENSE	Rnaseh1	A131T	NON_SYNONYMOUS_CODING	ENSMUST00000020959
chr12	29340461	G	A		PASS	228	PASS	MISSENSE	Rnaseh1	V140I	NON_SYNONYMOUS_CODING	ENSMUST00000020959
chr12	29431675	G	A		PASS	228	PASS	MISSENSE	Ttc15	T241M	NON_SYNONYMOUS_CODING	ENSMUST00000020954
chr12	30496508	A	T		PASS	228	PASS	MISSENSE	Myt1l	E141D	NON_SYNONYMOUS_CODING	ENSMUST00000021009
chr12	30536529	G	A		PASS	228	PASS	MISSENSE	Myt1l	S209N	NON_SYNONYMOUS_CODING	ENSMUST00000076157
chr12	30623015	C	T		PASS	228	PASS	MISSENSE	Pxdn	T6M	NON_SYNONYMOUS_CODING	ENSMUST00000021008
chr12	30623038	C	G		PASS	228	PASS	MISSENSE	Pxdn	L14V	NON_SYNONYMOUS_CODING	ENSMUST00000021008
chr12	30667594	G	A		PASS	228	PASS	MISSENSE	Pxdn	V147I	NON_SYNONYMOUS_CODING	ENSMUST00000021008
chr12	30769504	C	G		PASS	228	PASS	MISSENSE	Tpo	K773N	NON_SYNONYMOUS_CODING	ENSMUST00000021005
chr12	30769632	C	T		PASS	228	PASS	MISSENSE	Tpo	V731I	NON_SYNONYMOUS_CODING	ENSMUST00000021005
chr12	30810159	G	A		PASS	228	PASS	MISSENSE	Tpo	A42V	NON_SYNONYMOUS_CODING	ENSMUST00000021005
chr12	31869955	A	C		PASS	228	PASS	MISSENSE	6030469F06Rik	L156F	NON_SYNONYMOUS_CODING	ENSMUST00000101508
chr12	31963378	G	A		PASS	228	PASS	MISSENSE	Lamb1	A159T	NON_SYNONYMOUS_CODING	ENSMUST00000163550
chr12	31983684	A	G		PASS	228	PASS	MISSENSE	Lamb1	I569V	NON_SYNONYMOUS_CODING	ENSMUST00000169088
chr12	31990756	G	C		PASS	228	PASS	MISSENSE	Lamb1	E1041D	NON_SYNONYMOUS_CODING	ENSMUST00000002979
chr12	32005994	T	C		PASS	228	PASS	MISSENSE	Lamb1	V1393A	NON_SYNONYMOUS_CODING	ENSMUST00000169088
chr12	32173043	C	T		PASS	228	PASS	MISSENSE	Cbll1	A189T	NON_SYNONYMOUS_CODING	ENSMUST00000064240
chr12	32325581	G	A		PASS	228	PASS	MISSENSE	Dus4l	T312M	NON_SYNONYMOUS_CODING	ENSMUST00000020977
chr12	32325783	T	C		PASS	228	PASS	MISSENSE	Dus4l	T245A	NON_SYNONYMOUS_CODING	ENSMUST00000020977
chr12	32745742	A	G		PASS	228	PASS	MISSENSE	Prkar2b	I69T	NON_SYNONYMOUS_CODING	ENSMUST00000003079
chr12	32890068	A	G		PASS	228	PASS	MISSENSE	Pik3cg	S262P	NON_SYNONYMOUS_CODING	ENSMUST00000020890
chr12	33652439	G	A		PASS	228	PASS	MISSENSE	Sypl	S79N	NON_SYNONYMOUS_CODING	ENSMUST00000020885
chr12	33729881	T	C		PASS	228	PASS	MISSENSE	Cdhr3	T685A	NON_SYNONYMOUS_CODING	ENSMUST00000095774
chr12	33738410	T	C		PASS	186	PASS	MISSENSE	Cdhr3	T358A	NON_SYNONYMOUS_CODING	ENSMUST00000095774
chr12	34052894	A	G		PASS	228	PASS	MISSENSE	Atxn7l1	R730G	NON_SYNONYMOUS_CODING	ENSMUST00000073801
chr12	35075081	G	T		PASS	228	PASS	MISSENSE	Hdac9	T388N	NON_SYNONYMOUS_CODING	ENSMUST00000110819
chr12	35558817	A	C		PASS	222	PASS	MISSENSE	4921508M14Rik	F133V	NON_SYNONYMOUS_CODING	ENSMUST00000061679
chr12	35558877	G	T		PASS	228	PASS	MISSENSE	4921508M14Rik	R113S	NON_SYNONYMOUS_CODING	ENSMUST00000061679
chr12	35558879	A	G		PASS	228	PASS	MISSENSE	4921508M14Rik	F112S	NON_SYNONYMOUS_CODING	ENSMUST00000061679
chr12	35558928	G	A		PASS	228	PASS	MISSENSE	4921508M14Rik	P96S	NON_SYNONYMOUS_CODING	ENSMUST00000061679
chr12	35559136	G	C		PASS	228	PASS	MISSENSE	4921508M14Rik	N26K	NON_SYNONYMOUS_CODING	ENSMUST00000061679
chr12	35559159	T	C		PASS	228	PASS	MISSENSE	4921508M14Rik	T19A	NON_SYNONYMOUS_CODING	ENSMUST00000061679
chr12	35559195	C	T		PASS	213	PASS	MISSENSE	4921508M14Rik	E7K	NON_SYNONYMOUS_CODING	ENSMUST00000061679
chr12	35559203	C	G		PASS	199	PASS	MISSENSE	4921508M14Rik	R4P	NON_SYNONYMOUS_CODING	ENSMUST00000061679
chr12	36185247	G	A		PASS	228	PASS	MISSENSE	Ahr	P844L	NON_SYNONYMOUS_CODING	ENSMUST00000019400
chr12	36185357	C	T		PASS	228	PASS	MISSENSE	Ahr	V808I	NON_SYNONYMOUS_CODING	ENSMUST00000019400
chr12	36188519	C	T		PASS	228	PASS	MISSENSE	Ahr	A758T	NON_SYNONYMOUS_CODING	ENSMUST00000019400
chr12	36189026	G	T		PASS	228	PASS	MISSENSE	Ahr	L589M	NON_SYNONYMOUS_CODING	ENSMUST00000019400
chr12	36189193	C	T		PASS	228	PASS	MISSENSE	Ahr	S533N	NON_SYNONYMOUS_CODING	ENSMUST00000019400
chr12	36189379	A	G		PASS	228	PASS	MISSENSE	Ahr	L471P	NON_SYNONYMOUS_CODING	ENSMUST00000019400
chr12	36191017	G	A		PASS	228	PASS	MISSENSE	Ahr	L348F	NON_SYNONYMOUS_CODING	ENSMUST00000019400
chr12	36192120	T	C		PASS	228	PASS	MISSENSE	Ahr	I324M	NON_SYNONYMOUS_CODING	ENSMUST00000019400
chr12	36836423	C	A		PASS	228	PASS	MISSENSE	Bzw2	A231S	NON_SYNONYMOUS_CODING	ENSMUST00000020856
chr12	36913482	C	T		PASS	228	PASS	MISSENSE	Ankmy2	T234I	NON_SYNONYMOUS_CODING	ENSMUST00000041640
chr12	36921665	T	C		PASS	228	PASS	MISSENSE	Ankmy2	I369T	NON_SYNONYMOUS_CODING	ENSMUST00000041640
chr12	36922818	A	G		PASS	228	PASS	MISSENSE	Ankmy2	N385D	NON_SYNONYMOUS_CODING	ENSMUST00000041640
chr12	36922866	G	A		PASS	228	PASS	MISSENSE	Ankmy2	G401S	NON_SYNONYMOUS_CODING	ENSMUST00000041640
chr12	37199693	G	A		PASS	219	PASS	MISSENSE	Ispd	S228N	NON_SYNONYMOUS_CODING	ENSMUST00000062041
chr12	37248556	C	T		PASS	228	PASS	MISSENSE	Ispd	P342L	NON_SYNONYMOUS_CODING	ENSMUST00000062041
chr12	37248586	G	A		PASS	228	PASS	MISSENSE	Ispd	R352H	NON_SYNONYMOUS_CODING	ENSMUST00000062041
chr12	37248594	G	A		PASS	228	PASS	MISSENSE	Ispd	E355K	NON_SYNONYMOUS_CODING	ENSMUST00000062041
chr12	37979109	C	A		PASS	228	PASS	MISSENSE	Agmo	F119L	NON_SYNONYMOUS_CODING	ENSMUST00000049874
chr12	46120541	T	C		PASS	228	PASS	MISSENSE	Stxbp6	I23V	NON_SYNONYMOUS_CODING	ENSMUST00000053768
chr12	49657268	G	A		PASS	228	PASS	MISSENSE	Gm1818	R72C	NON_SYNONYMOUS_CODING	ENSMUST00000169406
chr12	53053494	C	T		PASS	228	PASS	MISSENSE	Heatr5a	V304I	NON_SYNONYMOUS_CODING	ENSMUST00000040583
chr12	53056493	C	G		PASS	228	PASS	MISSENSE	Heatr5a	V216L	NON_SYNONYMOUS_CODING	ENSMUST00000040583
chr12	53124958	A	G		PASS	228	PASS	MISSENSE	Gpr33	V95A	NON_SYNONYMOUS_CODING	ENSMUST00000040161
chr12	53620509	T	C		PASS	228	PASS	MISSENSE	Arhgap5	V1092A	NON_SYNONYMOUS_CODING	ENSMUST00000110725
chr12	53620696	T	C		PASS	228	PASS	MISSENSE	Arhgap5	I1153T	NON_SYNONYMOUS_CODING	ENSMUST00000169946
chr12	53988248	G	A		PASS	228	PASS	MISSENSE	Akap6	R512Q	NON_SYNONYMOUS_CODING	ENSMUST00000065911
chr12	53988376	A	G		PASS	228	PASS	MISSENSE	Akap6	T555A	NON_SYNONYMOUS_CODING	ENSMUST00000065911
chr12	54241278	G	A		PASS	228	PASS	MISSENSE	Akap6	R1496H	NON_SYNONYMOUS_CODING	ENSMUST00000095737
chr12	55304356	A	G		PASS	228	PASS	MISSENSE	Egln3	C65R	NON_SYNONYMOUS_CODING	ENSMUST00000039516
chr12	55796707	G	A		PASS	228	PASS	MISSENSE	Eapp	A22V	NON_SYNONYMOUS_CODING	ENSMUST00000067272
chr12	55802602	T	G		PASS	228	PASS	MISSENSE	Gm16382	K31T	NON_SYNONYMOUS_CODING	ENSMUST00000097040
chr12	56149876	G	C		PASS	228	PASS	MISSENSE	2700097O09Rik	Q263E	NON_SYNONYMOUS_CODING	ENSMUST00000021406
chr12	58426585	A	G		PASS	228	PASS	MISSENSE	Mipol1	K148E	NON_SYNONYMOUS_CODING	ENSMUST00000101401
chr12	58426610	A	G		PASS	228	PASS	MISSENSE	Mipol1	H156R	NON_SYNONYMOUS_CODING	ENSMUST00000101401
chr12	58643254	T	C		PASS	228	PASS	MISSENSE	Foxa1	H389R	NON_SYNONYMOUS_CODING	ENSMUST00000044380
chr12	58677129	G	C		PASS	194	PASS	MISSENSE	Ttc6	R109P	NON_SYNONYMOUS_CODING	ENSMUST00000101398
chr12	59368777	T	C		PASS	228	PASS	MISSENSE	Clec14a	I349V	NON_SYNONYMOUS_CODING	ENSMUST00000062254
chr12	59369326	T	C		PASS	228	PASS	MISSENSE	Clec14a	T166A	NON_SYNONYMOUS_CODING	ENSMUST00000062254
chr12	65572716	G	A		PASS	228	PASS	MISSENSE	Fscb	P988S	NON_SYNONYMOUS_CODING	ENSMUST00000059833
chr12	65573078	G	C		PASS	228	PASS	MISSENSE	Fscb	A867G	NON_SYNONYMOUS_CODING	ENSMUST00000059833
chr12	65573952	C	A		PASS	228	PASS	MISSENSE	Fscb	V576F	NON_SYNONYMOUS_CODING	ENSMUST00000059833
chr12	65574015	T	G		PASS	228	PASS	MISSENSE	Fscb	T555P	NON_SYNONYMOUS_CODING	ENSMUST00000059833
chr12	65574300	G	A		PASS	228	PASS	MISSENSE	Fscb	P460S	NON_SYNONYMOUS_CODING	ENSMUST00000059833
chr12	66051133	C	T		PASS	228	PASS	MISSENSE	Klhl28	V474I	NON_SYNONYMOUS_CODING	ENSMUST00000021331
chr12	66214956	A	T		PASS	228	PASS	MISSENSE	Fancm	N1407I	NON_SYNONYMOUS_CODING	ENSMUST00000058889
chr12	66231329	A	C		PASS	228	PASS	MISSENSE	Fancm	I1987L	NON_SYNONYMOUS_CODING	ENSMUST00000058889
chr12	66231384	A	T		PASS	228	PASS	MISSENSE	Fancm	Q2005L	NON_SYNONYMOUS_CODING	ENSMUST00000058889
chr12	66231423	A	C		PASS	228	PASS	MISSENSE	Fancm	K2018T	NON_SYNONYMOUS_CODING	ENSMUST00000058889
chr12	66249896	A	C		PASS	146	PASS	MISSENSE	Mis18bp1	S694A	NON_SYNONYMOUS_CODING	ENSMUST00000052201
chr12	66249994	C	T		PASS	228	PASS	MISSENSE	Mis18bp1	R59Q	NON_SYNONYMOUS_CODING	ENSMUST00000172009
chr12	70324104	T	C		PASS	228	PASS	MISSENSE	Pole2	M78V	NON_SYNONYMOUS_CODING	ENSMUST00000021359
chr12	70842781	G	A		PASS	228	PASS	MISSENSE	Atp5s	V156I	NON_SYNONYMOUS_CODING	ENSMUST00000021372
chr12	71021604	T	C		PASS	102	PASS	MISSENSE	Gm6316	N292S	NON_SYNONYMOUS_CODING	ENSMUST00000082064
chr12	71021947	G	A		PASS	63	PASS	MISSENSE	Gm6316	L178F	NON_SYNONYMOUS_CODING	ENSMUST00000082064
chr12	71144164	C	T		PASS	228	PASS	MISSENSE	Nin	E1155K	NON_SYNONYMOUS_CODING	ENSMUST00000021468
chr12	71144373	C	T		PASS	228	PASS	MISSENSE	Nin	R1085Q	NON_SYNONYMOUS_CODING	ENSMUST00000021468
chr12	71144376	G	T		PASS	228	PASS	MISSENSE	Nin	S1084Y	NON_SYNONYMOUS_CODING	ENSMUST00000021468
chr12	71144902	T	C		PASS	228	PASS	MISSENSE	Nin	K909E	NON_SYNONYMOUS_CODING	ENSMUST00000021468
chr12	71281975	G	T		PASS	228	PASS	MISSENSE	Abhd12b	M258I	NON_SYNONYMOUS_CODING	ENSMUST00000169156
chr12	71302864	T	C		PASS	228	PASS	MISSENSE	Pygl	M232V	NON_SYNONYMOUS_CODING	ENSMUST00000161083
chr12	72295279	G	A		PASS	228	PASS	MISSENSE	2700049A03Rik	D1325N	NON_SYNONYMOUS_CODING	ENSMUST00000045907
chr12	72419055	C	T		PASS	228	PASS	MISSENSE	Dact1	P504L	NON_SYNONYMOUS_CODING	ENSMUST00000061273
chr12	72419487	G	C		PASS	228	PASS	MISSENSE	Dact1	R648P	NON_SYNONYMOUS_CODING	ENSMUST00000061273
chr12	73509312	T	C		PASS	228	PASS	MISSENSE	Rtn1	E76G	NON_SYNONYMOUS_CODING	ENSMUST00000078505
chr12	73555060	G	A		PASS	228	PASS	MISSENSE	Lrrc9	R153H	NON_SYNONYMOUS_CODING	ENSMUST00000066073
chr12	74382216	G	T		PASS	228	PASS	MISSENSE	Trmt5	P400H	NON_SYNONYMOUS_CODING	ENSMUST00000116420
chr12	74386225	A	T		PASS	228	PASS	MISSENSE	Trmt5	L15M	NON_SYNONYMOUS_CODING	ENSMUST00000116420
chr12	74386246	A	T		PASS	228	PASS	MISSENSE	Trmt5	F8I	NON_SYNONYMOUS_CODING	ENSMUST00000116420
chr12	74386258	C	A		PASS	228	PASS	MISSENSE	Trmt5	V4L	NON_SYNONYMOUS_CODING	ENSMUST00000116420
chr12	74451606	C	T		PASS	228	PASS	MISSENSE	Slc38a6	A345V	NON_SYNONYMOUS_CODING	ENSMUST00000140523
chr12	75062151	T	C		PASS	228	PASS	MISSENSE	Gm5068	M8T	NON_SYNONYMOUS_CODING	ENSMUST00000085288
chr12	75062307	G	A		PASS	228	PASS	MISSENSE	Gm5068	R60H	NON_SYNONYMOUS_CODING	ENSMUST00000085288
chr12	75062411	A	G		PASS	104	PASS	MISSENSE	Gm5068	R95G	NON_SYNONYMOUS_CODING	ENSMUST00000085288
chr12	75072923	T	C		PASS	228	PASS	MISSENSE	Snapc1	S268P	NON_SYNONYMOUS_CODING	ENSMUST00000021532
chr12	75399926	G	A		PASS	171	PASS	MISSENSE	Dbpht2	R46K	NON_SYNONYMOUS_CODING	ENSMUST00000072100
chr12	77896323	C	T		PASS	228	PASS	MISSENSE	Gpx2	V14I	NON_SYNONYMOUS_CODING	ENSMUST00000082431
chr12	82269259	A	G		PASS	228	PASS	MISSENSE	Smoc1	I300V	NON_SYNONYMOUS_CODING	ENSMUST00000021564
chr12	88620660	G	C		PASS	228	PASS	MISSENSE	Ism2	A485G	NON_SYNONYMOUS_CODING	ENSMUST00000125733
chr12	89134103	A	C		PASS	110	PASS	MISSENSE	Gm2022	Q97P	NON_SYNONYMOUS_CODING	ENSMUST00000095510
chr12	89218588	G	T		PASS	62	PASS	MISSENSE	Gm2046	D119Y	NON_SYNONYMOUS_CODING	ENSMUST00000110148
chr12	89250679	A	G		PASS	58	PASS	MISSENSE	Gm2075	M130V	NON_SYNONYMOUS_CODING	ENSMUST00000164517
chr12	89416084	T	A		PASS	114	PASS	MISSENSE	Gm10436	K142N	NON_SYNONYMOUS_CODING	ENSMUST00000071580
chr12	89416667	T	C		PASS	102	PASS	MISSENSE	Gm10436	E119G	NON_SYNONYMOUS_CODING	ENSMUST00000071580
chr12	92498433	A	G		PASS	228	PASS	MISSENSE	4930534B04Rik	M734T	NON_SYNONYMOUS_CODING	ENSMUST00000042048
chr12	92775875	G	C		PASS	228	PASS	MISSENSE	Tshr	E382D	NON_SYNONYMOUS_CODING	ENSMUST00000021346
chr12	92798222	A	G		PASS	228	PASS	MISSENSE	Gtf2a1	Y328H	NON_SYNONYMOUS_CODING	ENSMUST00000063314
chr12	93048320	C	A		PASS	228	PASS	MISSENSE	Sel1l	Q729H	NON_SYNONYMOUS_CODING	ENSMUST00000167466
chr12	119225903	T	C		PASS	228	PASS	MISSENSE	Dnahc11	K3048E	NON_SYNONYMOUS_CODING	ENSMUST00000084806
chr12	119538657	G	C		PASS	228	PASS	MISSENSE	Sp4	H42Q	NON_SYNONYMOUS_CODING	ENSMUST00000026367
chr13	20997537	C	G		PASS	228	PASS	MISSENSE	Aoah	P152R	NON_SYNONYMOUS_CODING	ENSMUST00000021757
chr13	21001965	A	G		PASS	228	PASS	MISSENSE	Aoah	I184V	NON_SYNONYMOUS_CODING	ENSMUST00000021757
chr13	21284053	C	G		PASS	228	PASS	MISSENSE	Trim27	I367M	NON_SYNONYMOUS_CODING	ENSMUST00000021761
chr13	21379324	T	C		PASS	228	PASS	MISSENSE	Gpx5	I193V	NON_SYNONYMOUS_CODING	ENSMUST00000004456
chr13	21405584	A	G		PASS	228	PASS	MISSENSE	Gpx6	E52G	NON_SYNONYMOUS_CODING	ENSMUST00000004453
chr13	21410812	G	A		PASS	228	PASS	MISSENSE	Gpx6	V176I	NON_SYNONYMOUS_CODING	ENSMUST00000004453
chr13	21486442	C	T		PASS	228	PASS	MISSENSE	Zkscan3	V192M	NON_SYNONYMOUS_CODING	ENSMUST00000019612
chr13	21488292	C	A		PASS	228	PASS	MISSENSE	Zkscan3	A32S	NON_SYNONYMOUS_CODING	ENSMUST00000019612
chr13	21515444	C	T		PASS	228	PASS	MISSENSE	Pgbd1	G113R	NON_SYNONYMOUS_CODING	ENSMUST00000122872
chr13	21560172	C	G		PASS	228	PASS	MISSENSE	Nkapl	G47R	NON_SYNONYMOUS_CODING	ENSMUST00000068235
chr13	21571005	C	T		PASS	228	PASS	MISSENSE	Zkscan4	S15F	NON_SYNONYMOUS_CODING	ENSMUST00000062609
chr13	21571286	A	G		PASS	136	PASS	MISSENSE	Zkscan4	T109A	NON_SYNONYMOUS_CODING	ENSMUST00000062609
chr13	21575860	C	T		PASS	228	PASS	MISSENSE	Zkscan4	A233V	NON_SYNONYMOUS_CODING	ENSMUST00000062609
chr13	21587363	C	A		PASS	195	PASS	MISSENSE	AK157302	S63R	NON_SYNONYMOUS_CODING	ENSMUST00000104942
chr13	21611953	T	C		PASS	228	PASS	MISSENSE	Zfp192	R490G	NON_SYNONYMOUS_CODING	ENSMUST00000171839
chr13	22194147	A	G		PASS	172	PASS	MISSENSE	Vmn1r189	F130L	NON_SYNONYMOUS_CODING	ENSMUST00000075055
chr13	22194162	T	A		PASS	137	PASS	MISSENSE	Vmn1r189	R125W	NON_SYNONYMOUS_CODING	ENSMUST00000075055
chr13	22370579	T	G		PASS	161	PASS	MISSENSE	Vmn1r195	F117V	NON_SYNONYMOUS_CODING	ENSMUST00000091736
chr13	22370730	A	G		PASS	209	PASS	MISSENSE	Vmn1r195	E167G	NON_SYNONYMOUS_CODING	ENSMUST00000091736
chr13	22898116	T	C		PASS	228	PASS	MISSENSE	Vmn1r209	H91R	NON_SYNONYMOUS_CODING	ENSMUST00000095961
chr13	23341125	A	C		PASS	228	PASS	MISSENSE	Vmn1r223	T7P	NON_SYNONYMOUS_CODING	ENSMUST00000091719
chr13	23342167	A	T		PASS	107	PASS	MISSENSE	Vmn1r223	D354V	NON_SYNONYMOUS_CODING	ENSMUST00000091719
chr13	23797553	C	T		PASS	228	PASS	MISSENSE	Hfe	V139I	NON_SYNONYMOUS_CODING	ENSMUST00000006787
chr13	23874460	C	T		PASS	228	PASS	MISSENSE	Trim38	T7M	NON_SYNONYMOUS_CODING	ENSMUST00000074067
chr13	23938254	G	A		PASS	228	PASS	MISSENSE	Slc17a3	A124T	NON_SYNONYMOUS_CODING	ENSMUST00000166467
chr13	23967523	C	A		PASS	228	PASS	MISSENSE	Slc17a1	L123I	NON_SYNONYMOUS_CODING	ENSMUST00000006785
chr13	33121355	G	A		PASS	228	PASS	MISSENSE	Serpinb9b	G9S	NON_SYNONYMOUS_CODING	ENSMUST00000006392
chr13	33248334	G	A		PASS	228	PASS	MISSENSE	Serpinb9c	P118S	NON_SYNONYMOUS_CODING	ENSMUST00000021837
chr13	33586971	G	C		PASS	228	PASS	MISSENSE	Serpinb9g	K318N	NON_SYNONYMOUS_CODING	ENSMUST00000081927
chr13	34119995	C	T		PASS	228	PASS	MISSENSE	Ripk1	T473I	NON_SYNONYMOUS_CODING	ENSMUST00000021844
chr13	35082141	C	T		PASS	228	PASS	MISSENSE	Eci2	R102Q	NON_SYNONYMOUS_CODING	ENSMUST00000021854
chr13	36061251	G	C		PASS	228	PASS	MISSENSE	Ppp1r3g	V262L	NON_SYNONYMOUS_CODING	ENSMUST00000132661
chr13	42251947	C	T		PASS	228	PASS	MISSENSE	Hivep1	R765W	NON_SYNONYMOUS_CODING	ENSMUST00000060148
chr13	53212573	C	T		PASS	228	PASS	MISSENSE	Ror2	V360M	NON_SYNONYMOUS_CODING	ENSMUST00000130235
chr13	55129938	T	G		PASS	222	PASS	MISSENSE	Uimc1	E428D	NON_SYNONYMOUS_CODING	ENSMUST00000099496
chr13	56825196	G	T		PASS	222	PASS	MISSENSE	Smad5	R81M	NON_SYNONYMOUS_CODING	ENSMUST00000069557
chr13	56825218	A	G		PASS	217	PASS	MISSENSE	Smad5	I88M	NON_SYNONYMOUS_CODING	ENSMUST00000069557
chr13	56828788	C	T		PASS	58	PASS	MISSENSE	Smad5	R143C	NON_SYNONYMOUS_CODING	ENSMUST00000069557
chr13	56828872	G	A		PASS	135	PASS	MISSENSE	Smad5	A171T	NON_SYNONYMOUS_CODING	ENSMUST00000069557
chr13	56829010	C	G		PASS	86	PASS	MISSENSE	Smad5	L217V	NON_SYNONYMOUS_CODING	ENSMUST00000069557
chr13	56834325	A	G		PASS	103	PASS	MISSENSE	Smad5	D297G	NON_SYNONYMOUS_CODING	ENSMUST00000069557
chr13	56834342	T	C		PASS	118	PASS	MISSENSE	Smad5	S303P	NON_SYNONYMOUS_CODING	ENSMUST00000069557
chr13	56834378	T	A		PASS	102	PASS	MISSENSE	Smad5	S315T	NON_SYNONYMOUS_CODING	ENSMUST00000069557
chr13	56834379	C	T		PASS	107	PASS	MISSENSE	Smad5	S315L	NON_SYNONYMOUS_CODING	ENSMUST00000069557
chr13	56837274	G	A		PASS	91	PASS	MISSENSE	Smad5	V371I	NON_SYNONYMOUS_CODING	ENSMUST00000069557
chr13	56837290	G	A		PASS	70	PASS	MISSENSE	Smad5	S376N	NON_SYNONYMOUS_CODING	ENSMUST00000069557
chr13	58509808	G	A		PASS	222	PASS	MISSENSE	Rmi1	R170H	NON_SYNONYMOUS_CODING	ENSMUST00000042450
chr13	58510530	A	G		PASS	113	PASS	MISSENSE	Rmi1	K411E	NON_SYNONYMOUS_CODING	ENSMUST00000042450
chr13	58511015	T	G		PASS	206	PASS	MISSENSE	Rmi1	C572W	NON_SYNONYMOUS_CODING	ENSMUST00000042450
chr13	65286308	A	C		PASS	58	PASS	MISSENSE	Nlrp4f	S823A	NON_SYNONYMOUS_CODING	ENSMUST00000037372
chr13	65286332	C	T		PASS	79	PASS	MISSENSE	Nlrp4f	E815K	NON_SYNONYMOUS_CODING	ENSMUST00000037372
chr13	65295563	G	C		PASS	52	PASS	MISSENSE	Nlrp4f	H525Q	NON_SYNONYMOUS_CODING	ENSMUST00000037372
chr13	65295708	T	C		PASS	222	PASS	MISSENSE	Nlrp4f	N477S	NON_SYNONYMOUS_CODING	ENSMUST00000037372
chr13	65295731	T	G		PASS	222	PASS	MISSENSE	Nlrp4f	E469D	NON_SYNONYMOUS_CODING	ENSMUST00000037372
chr13	65295740	C	G		PASS	222	PASS	MISSENSE	Nlrp4f	R466S	NON_SYNONYMOUS_CODING	ENSMUST00000037372
chr13	65295751	T	G		PASS	222	PASS	MISSENSE	Nlrp4f	M463L	NON_SYNONYMOUS_CODING	ENSMUST00000037372
chr13	65295804	G	T		PASS	222	PASS	MISSENSE	Nlrp4f	S445Y	NON_SYNONYMOUS_CODING	ENSMUST00000037372
chr13	65295869	A	C		PASS	222	PASS	MISSENSE	Nlrp4f	F423L	NON_SYNONYMOUS_CODING	ENSMUST00000037372
chr13	65295898	T	C		PASS	115	PASS	MISSENSE	Nlrp4f	K414E	NON_SYNONYMOUS_CODING	ENSMUST00000037372
chr13	65296150	T	C		PASS	167	PASS	MISSENSE	Nlrp4f	K330E	NON_SYNONYMOUS_CODING	ENSMUST00000037372
chr13	65296223	C	A		PASS	152	PASS	MISSENSE	Nlrp4f	M305I	NON_SYNONYMOUS_CODING	ENSMUST00000037372
chr13	65296269	T	A		PASS	222	PASS	MISSENSE	Nlrp4f	Q290L	NON_SYNONYMOUS_CODING	ENSMUST00000037372
chr13	65296321	G	A		PASS	222	PASS	MISSENSE	Nlrp4f	L273F	NON_SYNONYMOUS_CODING	ENSMUST00000037372
chr13	65296347	C	G		PASS	222	PASS	MISSENSE	Nlrp4f	R264T	NON_SYNONYMOUS_CODING	ENSMUST00000037372
chr13	65296368	G	A		PASS	222	PASS	MISSENSE	Nlrp4f	T257I	NON_SYNONYMOUS_CODING	ENSMUST00000037372
chr13	65296396	C	T		PASS	222	PASS	MISSENSE	Nlrp4f	D248N	NON_SYNONYMOUS_CODING	ENSMUST00000037372
chr13	65296430	C	A		PASS	222	PASS	MISSENSE	Nlrp4f	W236C	NON_SYNONYMOUS_CODING	ENSMUST00000037372
chr13	65296572	T	C		PASS	222	PASS	MISSENSE	Nlrp4f	Q189R	NON_SYNONYMOUS_CODING	ENSMUST00000037372
chr13	65296591	C	T		PASS	222	PASS	MISSENSE	Nlrp4f	A183T	NON_SYNONYMOUS_CODING	ENSMUST00000037372
chr13	77314132	A	C		PASS	222	PASS	MISSENSE	2210408I21Rik	E6D	NON_SYNONYMOUS_CODING	ENSMUST00000095588
chr13	108837836	C	T		PASS	222	PASS	MISSENSE	2810008M24Rik	R61W	NON_SYNONYMOUS_CODING	ENSMUST00000095458
chr13	110693781	G	C		PASS	228	PASS	MISSENSE	Pde4d	A45P	NON_SYNONYMOUS_CODING	ENSMUST00000120664
chr13	117653039	C	G		PASS	228	PASS	MISSENSE	Parp8	S423T	NON_SYNONYMOUS_CODING	ENSMUST00000168215
chr13	120164138	A	G		PASS	228	PASS	MISSENSE	Nnt	V572A	NON_SYNONYMOUS_CODING	ENSMUST00000109205
chr13	120167747	C	G		PASS	228	PASS	MISSENSE	Nnt	R507T	NON_SYNONYMOUS_CODING	ENSMUST00000109205
chr13	120168090	T	G		PASS	104	PASS	MISSENSE	Nnt	L475F	NON_SYNONYMOUS_CODING	ENSMUST00000109205
chr13	120169444	G	T		PASS	228	PASS	MISSENSE	Nnt	L342I	NON_SYNONYMOUS_CODING	ENSMUST00000109205
chr13	120193406	G	A		PASS	228	PASS	MISSENSE	Nnt	T35M	NON_SYNONYMOUS_CODING	ENSMUST00000069902
chr13	120258383	T	C		PASS	228	PASS	MISSENSE	4833420G17Rik	M118T	NON_SYNONYMOUS_CODING	ENSMUST00000026519
chr13	120258599	A	G		PASS	228	PASS	MISSENSE	4833420G17Rik	E190G	NON_SYNONYMOUS_CODING	ENSMUST00000026519
chr13	120258689	G	C		PASS	228	PASS	MISSENSE	4833420G17Rik	S220T	NON_SYNONYMOUS_CODING	ENSMUST00000026519
chr13	120258763	T	G		PASS	228	PASS	MISSENSE	4833420G17Rik	S245A	NON_SYNONYMOUS_CODING	ENSMUST00000026519
chr13	120258772	G	T		PASS	228	PASS	MISSENSE	4833420G17Rik	A248S	NON_SYNONYMOUS_CODING	ENSMUST00000026519
chr13	120258908	C	T		PASS	228	PASS	MISSENSE	4833420G17Rik	T293M	NON_SYNONYMOUS_CODING	ENSMUST00000026519
chr13	120260980	C	T		PASS	228	PASS	MISSENSE	4833420G17Rik	P325S	NON_SYNONYMOUS_CODING	ENSMUST00000026519
chr13	120261044	A	T		PASS	228	PASS	MISSENSE	4833420G17Rik	Y346F	NON_SYNONYMOUS_CODING	ENSMUST00000026519
chr13	120264795	A	T		PASS	228	PASS	MISSENSE	4833420G17Rik	R436S	NON_SYNONYMOUS_CODING	ENSMUST00000026519
chr13	120269798	A	G		PASS	228	PASS	MISSENSE	4833420G17Rik	Q550R	NON_SYNONYMOUS_CODING	ENSMUST00000026519
chr13	120276697	A	C		PASS	164	PASS	MISSENSE	3110070M22Rik	S107A	NON_SYNONYMOUS_CODING	ENSMUST00000099148
chr13	120276775	T	G		PASS	228	PASS	MISSENSE	3110070M22Rik	I81L	NON_SYNONYMOUS_CODING	ENSMUST00000099148
chr13	120276789	T	A		PASS	228	PASS	MISSENSE	3110070M22Rik	D76V	NON_SYNONYMOUS_CODING	ENSMUST00000099148
chr13	120276823	C	A		PASS	228	PASS	MISSENSE	3110070M22Rik	A65S	NON_SYNONYMOUS_CODING	ENSMUST00000099148
chr13	120276825	T	G		PASS	228	PASS	MISSENSE	3110070M22Rik	K64T	NON_SYNONYMOUS_CODING	ENSMUST00000099148
chr13	120276918	C	A		PASS	208	PASS	MISSENSE	3110070M22Rik	C33F	NON_SYNONYMOUS_CODING	ENSMUST00000099148
chr13	120276936	T	C		PASS	214	PASS	MISSENSE	3110070M22Rik	Q27R	NON_SYNONYMOUS_CODING	ENSMUST00000099148
chr13	120276942	G	A		PASS	219	PASS	MISSENSE	3110070M22Rik	T25M	NON_SYNONYMOUS_CODING	ENSMUST00000099148
chr13	120276952	C	A		PASS	220	PASS	MISSENSE	3110070M22Rik	G22W	NON_SYNONYMOUS_CODING	ENSMUST00000099148
chr13	120276960	G	A		PASS	219	PASS	MISSENSE	3110070M22Rik	P19L	NON_SYNONYMOUS_CODING	ENSMUST00000099148
chr13	120284098	A	C		PASS	228	PASS	MISSENSE	Gm7120	I157L	NON_SYNONYMOUS_CODING	ENSMUST00000099147
chr13	120284110	A	G		PASS	228	PASS	MISSENSE	Gm7120	I161V	NON_SYNONYMOUS_CODING	ENSMUST00000099147
chr13	120284131	T	C		PASS	228	PASS	MISSENSE	Gm7120	C168R	NON_SYNONYMOUS_CODING	ENSMUST00000099147
chr13	120284169	T	G		PASS	228	PASS	MISSENSE	Gm7120	F180L	NON_SYNONYMOUS_CODING	ENSMUST00000099147
chr14	8816659	G	A		PASS	228	PASS	MISSENSE	Dnase1l3	T89I	NON_SYNONYMOUS_CODING	ENSMUST00000026315
chr14	8996536	T	C		PASS	228	PASS	MISSENSE	Pxk	M539T	NON_SYNONYMOUS_CODING	ENSMUST00000036682
chr14	12060138	T	G		PASS	210	PASS	MISSENSE	Rpl21-ps4	F25V	NON_SYNONYMOUS_CODING	ENSMUST00000080237
chr14	12060171	A	G		PASS	204	PASS	MISSENSE	Rpl21-ps4	K36E	NON_SYNONYMOUS_CODING	ENSMUST00000080237
chr14	12060279	A	G		PASS	221	PASS	MISSENSE	Rpl21-ps4	M72V	NON_SYNONYMOUS_CODING	ENSMUST00000080237
chr14	12060343	G	T		PASS	168	PASS	MISSENSE	Rpl21-ps4	S93I	NON_SYNONYMOUS_CODING	ENSMUST00000080237
chr14	12060402	A	G		PASS	149	PASS	MISSENSE	Rpl21-ps4	N113D	NON_SYNONYMOUS_CODING	ENSMUST00000080237
chr14	12060421	T	C		PASS	160	PASS	MISSENSE	Rpl21-ps4	V119A	NON_SYNONYMOUS_CODING	ENSMUST00000080237
chr14	12060465	C	T		PASS	83	PASS	MISSENSE	Rpl21-ps4	P134S	NON_SYNONYMOUS_CODING	ENSMUST00000080237
chr14	12986613	A	G		PASS	222	PASS	MISSENSE	Ptprg	K607E	NON_SYNONYMOUS_CODING	ENSMUST00000022264
chr14	13133786	A	C		PASS	222	PASS	MISSENSE	3830406C13Rik	K126T	NON_SYNONYMOUS_CODING	ENSMUST00000039207
chr14	13655196	C	G		PASS	196	PASS	MISSENSE	Cadps	R19S	NON_SYNONYMOUS_CODING	ENSMUST00000067491
chr14	13991152	C	G		PASS	222	PASS	MISSENSE	Gm5087	E120Q	NON_SYNONYMOUS_CODING	ENSMUST00000060526
chr14	13991411	G	T		PASS	222	PASS	MISSENSE	Gm5087	S33R	NON_SYNONYMOUS_CODING	ENSMUST00000060526
chr14	14846143	G	A		PASS	222	PASS	MISSENSE	Atxn7	R110H	NON_SYNONYMOUS_CODING	ENSMUST00000022257
chr14	14919864	A	C		PASS	222	PASS	MISSENSE	Atxn7	L176F	NON_SYNONYMOUS_CODING	ENSMUST00000022257
chr14	14919868	T	C		PASS	222	PASS	MISSENSE	Atxn7	S178P	NON_SYNONYMOUS_CODING	ENSMUST00000022257
chr14	14920031	T	C		PASS	189	PASS	MISSENSE	Atxn7	V232A	NON_SYNONYMOUS_CODING	ENSMUST00000022257
chr14	14927989	A	C		PASS	189	PASS	MISSENSE	Atxn7	Q391P	NON_SYNONYMOUS_CODING	ENSMUST00000022257
chr14	14933084	A	C		PASS	222	PASS	MISSENSE	Atxn7	H752P	NON_SYNONYMOUS_CODING	ENSMUST00000022257
chr14	15181757	A	G		PASS	219	PASS	MISSENSE	Il3ra	D113G	NON_SYNONYMOUS_CODING	ENSMUST00000090591
chr14	15181838	C	T		PASS	222	PASS	MISSENSE	Il3ra	P140L	NON_SYNONYMOUS_CODING	ENSMUST00000090591
chr14	15181846	A	G		PASS	222	PASS	MISSENSE	Il3ra	T143A	NON_SYNONYMOUS_CODING	ENSMUST00000090591
chr14	15183271	G	C		PASS	222	PASS	MISSENSE	Il3ra	R164P	NON_SYNONYMOUS_CODING	ENSMUST00000170743
chr14	15184449	T	C		PASS	222	PASS	MISSENSE	Il3ra	M235T	NON_SYNONYMOUS_CODING	ENSMUST00000170743
chr14	15184496	G	A		PASS	222	PASS	MISSENSE	Il3ra	A251T	NON_SYNONYMOUS_CODING	ENSMUST00000170743
chr14	15683317	A	G		PASS	222	PASS	MISSENSE	Nek10	I283V	NON_SYNONYMOUS_CODING	ENSMUST00000112631
chr14	17127111	T	C		PASS	222	PASS	MISSENSE	Ngly1	I509T	NON_SYNONYMOUS_CODING	ENSMUST00000022310
chr14	17222432	C	T		PASS	191	PASS	MISSENSE	Top2b	A252V	NON_SYNONYMOUS_CODING	ENSMUST00000017629
chr14	18795771	C	G		PASS	222	PASS	MISSENSE	Thrb	D73E	NON_SYNONYMOUS_CODING	ENSMUST00000022303
chr14	19047621	T	G		PASS	222	PASS	MISSENSE	Nr1d2	I302L	NON_SYNONYMOUS_CODING	ENSMUST00000090543
chr14	19725745	C	G		PASS	222	PASS	MISSENSE	Ube2e2	G21R	NON_SYNONYMOUS_CODING	ENSMUST00000151926
chr14	27485426	T	G		PASS	228	PASS	MISSENSE	Pde12	E471A	NON_SYNONYMOUS_CODING	ENSMUST00000052932
chr14	27488729	C	T		PASS	228	PASS	MISSENSE	Pde12	G104S	NON_SYNONYMOUS_CODING	ENSMUST00000052932
chr14	27528658	A	G		PASS	228	PASS	MISSENSE	Dnahc12	I312V	NON_SYNONYMOUS_CODING	ENSMUST00000022433
chr14	27725037	A	G		PASS	228	PASS	MISSENSE	Asb14	I209V	NON_SYNONYMOUS_CODING	ENSMUST00000170450
chr14	27814056	G	A		PASS	228	PASS	MISSENSE	Hesx1	D51N	NON_SYNONYMOUS_CODING	ENSMUST00000035433
chr14	27814564	G	A		PASS	228	PASS	MISSENSE	Hesx1	G55D	NON_SYNONYMOUS_CODING	ENSMUST00000035433
chr14	27815259	A	G		PASS	228	PASS	MISSENSE	Hesx1	K176R	NON_SYNONYMOUS_CODING	ENSMUST00000035433
chr14	27914498	C	T		PASS	228	PASS	MISSENSE	Il17rd	L715F	NON_SYNONYMOUS_CODING	ENSMUST00000035336
chr14	29288891	G	A		PASS	228	PASS	MISSENSE	Erc2	V980M	NON_SYNONYMOUS_CODING	ENSMUST00000090302
chr14	30844332	T	C		PASS	228	PASS	MISSENSE	Chdh	V4A	NON_SYNONYMOUS_CODING	ENSMUST00000067620
chr14	30844357	G	T		PASS	228	PASS	MISSENSE	Chdh	W12C	NON_SYNONYMOUS_CODING	ENSMUST00000067620
chr14	30844392	A	G		PASS	228	PASS	MISSENSE	Chdh	Q24R	NON_SYNONYMOUS_CODING	ENSMUST00000067620
chr14	30844660	T	C		PASS	228	PASS	MISSENSE	Chdh	L12P	NON_SYNONYMOUS_CODING	ENSMUST00000022556
chr14	30844714	T	C		PASS	228	PASS	MISSENSE	Chdh	V30A	NON_SYNONYMOUS_CODING	ENSMUST00000022556
chr14	31709768	T	G		PASS	228	PASS	MISSENSE	Itih4	L650R	NON_SYNONYMOUS_CODING	ENSMUST00000006703
chr14	31725130	T	C		PASS	228	PASS	MISSENSE	Itih3	I556V	NON_SYNONYMOUS_CODING	ENSMUST00000170415
chr14	31736653	T	C		PASS	228	PASS	MISSENSE	Itih3	Q28R	NON_SYNONYMOUS_CODING	ENSMUST00000006697
chr14	31750201	G	A		PASS	228	PASS	MISSENSE	Itih1	A344V	NON_SYNONYMOUS_CODING	ENSMUST00000163118
chr14	46277068	A	G		PASS	228	PASS	MISSENSE	Ddhd1	S207P	NON_SYNONYMOUS_CODING	ENSMUST00000051310
chr14	46999999	T	A		PASS	228	PASS	MISSENSE	Gm15217	M74K	NON_SYNONYMOUS_CODING	ENSMUST00000111826
chr14	47387133	C	T		PASS	228	PASS	MISSENSE	Cdkn3	P159L	NON_SYNONYMOUS_CODING	ENSMUST00000166985
chr14	47387195	C	T		PASS	228	PASS	MISSENSE	Cdkn3	L180F	NON_SYNONYMOUS_CODING	ENSMUST00000166985
chr14	47387225	A	G		PASS	192	PASS	MISSENSE	Cdkn3	K190E	NON_SYNONYMOUS_CODING	ENSMUST00000166985
chr14	47435885	C	T		PASS	228	PASS	MISSENSE	Gmfb	E40K	NON_SYNONYMOUS_CODING	ENSMUST00000079314
chr14	47449868	G	A		PASS	83	PASS	MISSENSE	Gm10101	R100W	NON_SYNONYMOUS_CODING	ENSMUST00000074862
chr14	47449949	A	T		PASS	81	PASS	MISSENSE	Gm10101	S73T	NON_SYNONYMOUS_CODING	ENSMUST00000074862
chr14	47450005	G	A		PASS	228	PASS	MISSENSE	Gm10101	T54I	NON_SYNONYMOUS_CODING	ENSMUST00000074862
chr14	47450030	G	T		PASS	222	PASS	MISSENSE	Gm10101	L46I	NON_SYNONYMOUS_CODING	ENSMUST00000074862
chr14	47450038	G	A		PASS	228	PASS	MISSENSE	Gm10101	T43M	NON_SYNONYMOUS_CODING	ENSMUST00000074862
chr14	47450135	G	A		PASS	141	PASS	MISSENSE	Gm10101	L11F	NON_SYNONYMOUS_CODING	ENSMUST00000074862
chr14	47865011	T	C		PASS	228	PASS	MISSENSE	Wdhd1	E910G	NON_SYNONYMOUS_CODING	ENSMUST00000111792
chr14	47883195	A	G		PASS	228	PASS	MISSENSE	Wdhd1	L438S	NON_SYNONYMOUS_CODING	ENSMUST00000111792
chr14	47886704	T	C		PASS	228	PASS	MISSENSE	Wdhd1	I326V	NON_SYNONYMOUS_CODING	ENSMUST00000111792
chr14	47886787	G	A		PASS	228	PASS	MISSENSE	Wdhd1	A335V	NON_SYNONYMOUS_CODING	ENSMUST00000095945
chr14	47909318	C	T		PASS	228	PASS	MISSENSE	Socs4	R12W	NON_SYNONYMOUS_CODING	ENSMUST00000065562
chr14	48010217	A	T		PASS	228	PASS	MISSENSE	Dlgap5	S725T	NON_SYNONYMOUS_CODING	ENSMUST00000043296
chr14	48015504	T	G		PASS	228	PASS	MISSENSE	Dlgap5	N580T	NON_SYNONYMOUS_CODING	ENSMUST00000043296
chr14	48021205	G	A		PASS	228	PASS	MISSENSE	Dlgap5	P444S	NON_SYNONYMOUS_CODING	ENSMUST00000043296
chr14	48021237	T	A		PASS	228	PASS	MISSENSE	Dlgap5	Q433L	NON_SYNONYMOUS_CODING	ENSMUST00000043296
chr14	48025498	G	C		PASS	141	PASS	MISSENSE	Dlgap5	A402G	NON_SYNONYMOUS_CODING	ENSMUST00000043296
chr14	48027513	G	A		PASS	228	PASS	MISSENSE	Dlgap5	P282L	NON_SYNONYMOUS_CODING	ENSMUST00000043296
chr14	48148971	G	A		PASS	228	PASS	MISSENSE	Fbxo34	A38T	NON_SYNONYMOUS_CODING	ENSMUST00000095941
chr14	48149363	G	T		PASS	198	PASS	MISSENSE	Fbxo34	E168D	NON_SYNONYMOUS_CODING	ENSMUST00000095941
chr14	48149448	G	A		PASS	228	PASS	MISSENSE	Fbxo34	G197S	NON_SYNONYMOUS_CODING	ENSMUST00000095941
chr14	48149913	G	A		PASS	228	PASS	MISSENSE	Fbxo34	V352I	NON_SYNONYMOUS_CODING	ENSMUST00000095941
chr14	48315218	A	G		PASS	228	PASS	MISSENSE	Ktn1	Q718R	NON_SYNONYMOUS_CODING	ENSMUST00000022391
chr14	48326145	A	G		PASS	228	PASS	MISSENSE	Ktn1	D869G	NON_SYNONYMOUS_CODING	ENSMUST00000070762
chr14	48326151	G	C		PASS	228	PASS	MISSENSE	Ktn1	R871T	NON_SYNONYMOUS_CODING	ENSMUST00000070762
chr14	48847034	T	C		PASS	109	PASS	MISSENSE	Gm6498	M5T	NON_SYNONYMOUS_CODING	ENSMUST00000081029
chr14	48847441	A	G		PASS	170	PASS	MISSENSE	Gm6498	N141D	NON_SYNONYMOUS_CODING	ENSMUST00000081029
chr14	48847525	G	A		PASS	120	PASS	MISSENSE	Gm6498	V169M	NON_SYNONYMOUS_CODING	ENSMUST00000081029
chr14	48875976	A	G		PASS	228	PASS	MISSENSE	Peli2	T227A	NON_SYNONYMOUS_CODING	ENSMUST00000165560
chr14	49071629	A	G		PASS	228	PASS	MISSENSE	6720456H20Rik	T77A	NON_SYNONYMOUS_CODING	ENSMUST00000111735
chr14	49093645	C	T		PASS	228	PASS	MISSENSE	6720456H20Rik	A172V	NON_SYNONYMOUS_CODING	ENSMUST00000111735
chr14	49097340	T	C		PASS	228	PASS	MISSENSE	6720456H20Rik	F107L	NON_SYNONYMOUS_CODING	ENSMUST00000037990
chr14	49100009	A	T		PASS	228	PASS	MISSENSE	6720456H20Rik	T127S	NON_SYNONYMOUS_CODING	ENSMUST00000037990
chr14	49104633	G	A		PASS	228	PASS	MISSENSE	6720456H20Rik	V165I	NON_SYNONYMOUS_CODING	ENSMUST00000037990
chr14	49106494	A	G		PASS	228	PASS	MISSENSE	6720456H20Rik	T223A	NON_SYNONYMOUS_CODING	ENSMUST00000037990
chr14	49125066	C	A		PASS	228	PASS	MISSENSE	6720456H20Rik	A409D	NON_SYNONYMOUS_CODING	ENSMUST00000037990
chr14	49278856	C	G		PASS	228	PASS	MISSENSE	Otx2	S132T	NON_SYNONYMOUS_CODING	ENSMUST00000118578
chr14	49693256	C	T		PASS	228	PASS	MISSENSE	Mudeng	A36V	NON_SYNONYMOUS_CODING	ENSMUST00000037473
chr14	49693282	G	A		PASS	228	PASS	MISSENSE	Mudeng	V45I	NON_SYNONYMOUS_CODING	ENSMUST00000037473
chr14	49698516	G	C		PASS	228	PASS	MISSENSE	Mudeng	E289D	NON_SYNONYMOUS_CODING	ENSMUST00000037473
chr14	49792643	T	C		PASS	228	PASS	MISSENSE	Naa30	S118P	NON_SYNONYMOUS_CODING	ENSMUST00000037362
chr14	49852538	C	T		PASS	228	PASS	MISSENSE	1700011H14Rik	G200S	NON_SYNONYMOUS_CODING	ENSMUST00000022398
chr14	49864778	T	C		PASS	228	PASS	MISSENSE	1700011H14Rik	N52S	NON_SYNONYMOUS_CODING	ENSMUST00000022398
chr14	49864866	T	C		PASS	228	PASS	MISSENSE	1700011H14Rik	T23A	NON_SYNONYMOUS_CODING	ENSMUST00000022398
chr14	49923232	C	T		PASS	228	PASS	MISSENSE	Slc35f4	V115I	NON_SYNONYMOUS_CODING	ENSMUST00000037120
chr14	49923438	T	C		PASS	228	PASS	MISSENSE	Slc35f4	E46G	NON_SYNONYMOUS_CODING	ENSMUST00000037120
chr14	49933152	C	A		PASS	228	PASS	MISSENSE	Slc35f4	W310L	NON_SYNONYMOUS_CODING	ENSMUST00000123534
chr14	49933221	A	T		PASS	228	PASS	MISSENSE	Slc35f4	I287N	NON_SYNONYMOUS_CODING	ENSMUST00000123534
chr14	49938659	C	T		PASS	228	PASS	MISSENSE	Slc35f4	R104H	NON_SYNONYMOUS_CODING	ENSMUST00000074368
chr14	50371175	A	G		PASS	228	PASS	MISSENSE	3632451O06Rik	S671P	NON_SYNONYMOUS_CODING	ENSMUST00000036972
chr14	50388164	G	A		PASS	228	PASS	MISSENSE	3632451O06Rik	P583L	NON_SYNONYMOUS_CODING	ENSMUST00000036972
chr14	50390060	T	C		PASS	228	PASS	MISSENSE	3632451O06Rik	M544V	NON_SYNONYMOUS_CODING	ENSMUST00000036972
chr14	50390126	C	A		PASS	228	PASS	MISSENSE	3632451O06Rik	G522W	NON_SYNONYMOUS_CODING	ENSMUST00000036972
chr14	50390254	G	A		PASS	228	PASS	MISSENSE	3632451O06Rik	S479L	NON_SYNONYMOUS_CODING	ENSMUST00000036972
chr14	50390287	C	A		PASS	228	PASS	MISSENSE	3632451O06Rik	R468I	NON_SYNONYMOUS_CODING	ENSMUST00000036972
chr14	50392872	C	G		PASS	228	PASS	MISSENSE	3632451O06Rik	G351A	NON_SYNONYMOUS_CODING	ENSMUST00000036972
chr14	50393068	A	C		PASS	228	PASS	MISSENSE	3632451O06Rik	F286V	NON_SYNONYMOUS_CODING	ENSMUST00000036972
chr14	50393112	C	T		PASS	228	PASS	MISSENSE	3632451O06Rik	G271D	NON_SYNONYMOUS_CODING	ENSMUST00000036972
chr14	50393185	C	A		PASS	228	PASS	MISSENSE	3632451O06Rik	V247F	NON_SYNONYMOUS_CODING	ENSMUST00000036972
chr14	50393439	A	G		PASS	228	PASS	MISSENSE	3632451O06Rik	V162A	NON_SYNONYMOUS_CODING	ENSMUST00000036972
chr14	50980588	C	A		PASS	228	PASS	MISSENSE	Tlr11	R114S	NON_SYNONYMOUS_CODING	ENSMUST00000063570
chr14	50980883	T	C		PASS	228	PASS	MISSENSE	Tlr11	I212T	NON_SYNONYMOUS_CODING	ENSMUST00000063570
chr14	50980910	C	T		PASS	228	PASS	MISSENSE	Tlr11	T221M	NON_SYNONYMOUS_CODING	ENSMUST00000063570
chr14	50981009	A	G		PASS	228	PASS	MISSENSE	Tlr11	K254R	NON_SYNONYMOUS_CODING	ENSMUST00000063570
chr14	50981356	T	C		PASS	228	PASS	MISSENSE	Tlr11	Y370H	NON_SYNONYMOUS_CODING	ENSMUST00000063570
chr14	50981391	A	C		PASS	228	PASS	MISSENSE	Tlr11	L381F	NON_SYNONYMOUS_CODING	ENSMUST00000063570
chr14	50981587	T	A		PASS	228	PASS	MISSENSE	Tlr11	Y447N	NON_SYNONYMOUS_CODING	ENSMUST00000063570
chr14	50981655	A	G		PASS	228	PASS	MISSENSE	Tlr11	I469M	NON_SYNONYMOUS_CODING	ENSMUST00000063570
chr14	51385590	C	T		PASS	228	PASS	MISSENSE	Ttc5	A437T	NON_SYNONYMOUS_CODING	ENSMUST00000164008
chr14	51389277	G	A		PASS	228	PASS	MISSENSE	Gm10916	A119T	NON_SYNONYMOUS_CODING	ENSMUST00000080330
chr14	51392225	A	G		PASS	228	PASS	MISSENSE	Ttc5	V256A	NON_SYNONYMOUS_CODING	ENSMUST00000006451
chr14	51397470	C	T		PASS	228	PASS	MISSENSE	Ttc5	A120T	NON_SYNONYMOUS_CODING	ENSMUST00000006451
chr14	51430237	C	G		PASS	228	PASS	MISSENSE	Parp2	L82V	NON_SYNONYMOUS_CODING	ENSMUST00000036126
chr14	51435924	G	A		PASS	228	PASS	MISSENSE	Parp2	V177I	NON_SYNONYMOUS_CODING	ENSMUST00000036126
chr14	51440531	G	A		PASS	228	PASS	MISSENSE	Parp2	R486Q	NON_SYNONYMOUS_CODING	ENSMUST00000036126
chr14	51444433	T	G		PASS	228	PASS	MISSENSE	Tep1	N2546H	NON_SYNONYMOUS_CODING	ENSMUST00000006444
chr14	51444495	T	C		PASS	228	PASS	MISSENSE	Tep1	E2525G	NON_SYNONYMOUS_CODING	ENSMUST00000006444
chr14	51444565	A	G		PASS	228	PASS	MISSENSE	Tep1	S2502P	NON_SYNONYMOUS_CODING	ENSMUST00000006444
chr14	51456823	G	A		PASS	228	PASS	MISSENSE	Tep1	P1807S	NON_SYNONYMOUS_CODING	ENSMUST00000006444
chr14	51457096	G	A		PASS	228	PASS	MISSENSE	Tep1	R1778C	NON_SYNONYMOUS_CODING	ENSMUST00000006444
chr14	51457371	C	G		PASS	228	PASS	MISSENSE	Tep1	V1721L	NON_SYNONYMOUS_CODING	ENSMUST00000006444
chr14	51466680	G	A		PASS	143	PASS	MISSENSE	Tep1	R906C	NON_SYNONYMOUS_CODING	ENSMUST00000006444
chr14	51473905	T	C		PASS	228	PASS	MISSENSE	Tep1	K618R	NON_SYNONYMOUS_CODING	ENSMUST00000006444
chr14	51475288	C	T		PASS	228	PASS	MISSENSE	Tep1	V552I	NON_SYNONYMOUS_CODING	ENSMUST00000006444
chr14	51480651	A	G		PASS	228	PASS	MISSENSE	Tep1	Y453H	NON_SYNONYMOUS_CODING	ENSMUST00000006444
chr14	51487908	T	C		PASS	228	PASS	MISSENSE	Tep1	Q110R	NON_SYNONYMOUS_CODING	ENSMUST00000006444
chr14	51487936	G	T		PASS	228	PASS	MISSENSE	Tep1	H101N	NON_SYNONYMOUS_CODING	ENSMUST00000006444
chr14	51487948	G	A		PASS	228	PASS	MISSENSE	Tep1	H97Y	NON_SYNONYMOUS_CODING	ENSMUST00000006444
chr14	51539452	A	C		PASS	228	PASS	MISSENSE	Osgep	S3A	NON_SYNONYMOUS_CODING	ENSMUST00000162177
chr14	51539656	T	C		PASS	228	PASS	MISSENSE	Osgep	T62A	NON_SYNONYMOUS_CODING	ENSMUST00000159292
chr14	51547608	A	G		PASS	228	PASS	MISSENSE	Tmem55b	L230P	NON_SYNONYMOUS_CODING	ENSMUST00000161166
chr14	51548768	C	T		PASS	228	PASS	MISSENSE	Tmem55b	A226T	NON_SYNONYMOUS_CODING	ENSMUST00000160538
chr14	51570572	G	C		PASS	228	PASS	MISSENSE	Pnp	S176T	NON_SYNONYMOUS_CODING	ENSMUST00000048615
chr14	51579309	C	A		PASS	61	PASS	MISSENSE	Pnp2	A59E	NON_SYNONYMOUS_CODING	ENSMUST00000095925
chr14	51582828	C	G		PASS	228	PASS	MISSENSE	Pnp2	S92C	NON_SYNONYMOUS_CODING	ENSMUST00000095925
chr14	51582881	G	A		PASS	228	PASS	MISSENSE	Pnp2	E110K	NON_SYNONYMOUS_CODING	ENSMUST00000095925
chr14	51583419	G	C		PASS	115	PASS	MISSENSE	Pnp2	S191T	NON_SYNONYMOUS_CODING	ENSMUST00000095925
chr14	51584009	T	A		PASS	146	PASS	MISSENSE	Pnp2	M259K	NON_SYNONYMOUS_CODING	ENSMUST00000095925
chr14	51584051	A	T		PASS	79	PASS	MISSENSE	Pnp2	K273M	NON_SYNONYMOUS_CODING	ENSMUST00000095925
chr14	51627649	G	A		PASS	228	PASS	MISSENSE	Rnase10	S3N	NON_SYNONYMOUS_CODING	ENSMUST00000022424
chr14	51658672	C	T		PASS	228	PASS	MISSENSE	Rnase9	D175N	NON_SYNONYMOUS_CODING	ENSMUST00000064214
chr14	51669463	C	G		PASS	228	PASS	MISSENSE	Rnase11	G103A	NON_SYNONYMOUS_CODING	ENSMUST00000076106
chr14	51669473	C	T		PASS	228	PASS	MISSENSE	Rnase11	E100K	NON_SYNONYMOUS_CODING	ENSMUST00000076106
chr14	51669669	C	A		PASS	228	PASS	MISSENSE	Rnase11	M34I	NON_SYNONYMOUS_CODING	ENSMUST00000076106
chr14	51724632	T	C		PASS	228	PASS	MISSENSE	Rnase4	V46A	NON_SYNONYMOUS_CODING	ENSMUST00000022428
chr14	51749951	G	A		PASS	228	PASS	MISSENSE	Rnase6	V42I	NON_SYNONYMOUS_CODING	ENSMUST00000095923
chr14	51765531	C	A		PASS	228	PASS	MISSENSE	Rnase1	V14F	NON_SYNONYMOUS_CODING	ENSMUST00000080126
chr14	51815306	T	C		PASS	228	PASS	MISSENSE	Ang2	H98R	NON_SYNONYMOUS_CODING	ENSMUST00000051274
chr14	51875520	A	G		PASS	228	PASS	MISSENSE	Ear11	M21T	NON_SYNONYMOUS_CODING	ENSMUST00000061936
chr14	51983958	C	G		PASS	228	PASS	MISSENSE	Gm7247	C4W	NON_SYNONYMOUS_CODING	ENSMUST00000089789
chr14	51983969	A	T		PASS	228	PASS	MISSENSE	Gm7247	Q8L	NON_SYNONYMOUS_CODING	ENSMUST00000089789
chr14	51985098	T	A		PASS	228	PASS	MISSENSE	Gm7247	L72Q	NON_SYNONYMOUS_CODING	ENSMUST00000089789
chr14	52030708	T	G		PASS	51	PASS	MISSENSE	Vmn2r88	F11L	NON_SYNONYMOUS_CODING	ENSMUST00000022438
chr14	52030751	G	C		PASS	117	PASS	MISSENSE	Vmn2r88	A26P	NON_SYNONYMOUS_CODING	ENSMUST00000022438
chr14	52032735	T	C		PASS	69	PASS	MISSENSE	Vmn2r88	F77L	NON_SYNONYMOUS_CODING	ENSMUST00000022438
chr14	52032760	C	T		PASS	97	PASS	MISSENSE	Vmn2r88	T85I	NON_SYNONYMOUS_CODING	ENSMUST00000022438
chr14	52032775	A	G		PASS	116	PASS	MISSENSE	Vmn2r88	K90R	NON_SYNONYMOUS_CODING	ENSMUST00000022438
chr14	52032800	A	G		PASS	79	PASS	MISSENSE	Vmn2r88	I98M	NON_SYNONYMOUS_CODING	ENSMUST00000022438
chr14	52032816	A	T		PASS	135	PASS	MISSENSE	Vmn2r88	I104F	NON_SYNONYMOUS_CODING	ENSMUST00000022438
chr14	52032836	T	G		PASS	147	PASS	MISSENSE	Vmn2r88	H110Q	NON_SYNONYMOUS_CODING	ENSMUST00000022438
chr14	52032883	A	G		PASS	222	PASS	MISSENSE	Vmn2r88	H126R	NON_SYNONYMOUS_CODING	ENSMUST00000022438
chr14	52033727	G	A		PASS	138	PASS	MISSENSE	Vmn2r88	M274I	NON_SYNONYMOUS_CODING	ENSMUST00000022438
chr14	52033764	A	G		PASS	106	PASS	MISSENSE	Vmn2r88	N287D	NON_SYNONYMOUS_CODING	ENSMUST00000022438
chr14	52033766	T	G		PASS	106	PASS	MISSENSE	Vmn2r88	N287K	NON_SYNONYMOUS_CODING	ENSMUST00000022438
chr14	52033829	A	C		PASS	210	PASS	MISSENSE	Vmn2r88	E308D	NON_SYNONYMOUS_CODING	ENSMUST00000022438
chr14	52033873	G	A		PASS	221	PASS	MISSENSE	Vmn2r88	R323H	NON_SYNONYMOUS_CODING	ENSMUST00000022438
chr14	52033878	T	G		PASS	110	PASS	MISSENSE	Vmn2r88	F325V	NON_SYNONYMOUS_CODING	ENSMUST00000022438
chr14	52033924	C	T		PASS	72	PASS	MISSENSE	Vmn2r88	A340V	NON_SYNONYMOUS_CODING	ENSMUST00000022438
chr14	52034043	G	T		PASS	147	PASS	MISSENSE	Vmn2r88	A380S	NON_SYNONYMOUS_CODING	ENSMUST00000022438
chr14	52034065	T	C		PASS	185	PASS	MISSENSE	Vmn2r88	V387A	NON_SYNONYMOUS_CODING	ENSMUST00000022438
chr14	52034130	C	T		PASS	147	PASS	MISSENSE	Vmn2r88	H409Y	NON_SYNONYMOUS_CODING	ENSMUST00000022438
chr14	52075497	C	A		PASS	200	PASS	MISSENSE	Vmn2r89	L210M	NON_SYNONYMOUS_CODING	ENSMUST00000159611
chr14	52075641	A	C		PASS	132	PASS	MISSENSE	Vmn2r89	K258Q	NON_SYNONYMOUS_CODING	ENSMUST00000159611
chr14	52075646	A	C		PASS	108	PASS	MISSENSE	Vmn2r89	Q259H	NON_SYNONYMOUS_CODING	ENSMUST00000159611
chr14	52075688	A	C		PASS	55	PASS	MISSENSE	Vmn2r89	E273D	NON_SYNONYMOUS_CODING	ENSMUST00000159611
chr14	52075730	T	G		PASS	79	PASS	MISSENSE	Vmn2r89	D287E	NON_SYNONYMOUS_CODING	ENSMUST00000159611
chr14	52075837	A	G		PASS	129	PASS	MISSENSE	Vmn2r89	H323R	NON_SYNONYMOUS_CODING	ENSMUST00000159611
chr14	52075843	T	C		PASS	104	PASS	MISSENSE	Vmn2r89	V325A	NON_SYNONYMOUS_CODING	ENSMUST00000159611
chr14	52075859	A	T		PASS	147	PASS	MISSENSE	Vmn2r89	L330F	NON_SYNONYMOUS_CODING	ENSMUST00000159611
chr14	52075878	A	G		PASS	138	PASS	MISSENSE	Vmn2r89	M337V	NON_SYNONYMOUS_CODING	ENSMUST00000159611
chr14	52075920	C	G		PASS	126	PASS	MISSENSE	Vmn2r89	L351V	NON_SYNONYMOUS_CODING	ENSMUST00000159611
chr14	52075984	C	T		PASS	75	PASS	MISSENSE	Vmn2r89	S372F	NON_SYNONYMOUS_CODING	ENSMUST00000159611
chr14	52076152	T	C		PASS	166	PASS	MISSENSE	Vmn2r89	V428A	NON_SYNONYMOUS_CODING	ENSMUST00000159611
chr14	52333385	A	T		PASS	228	PASS	MISSENSE	Gm5800	L144Q	NON_SYNONYMOUS_CODING	ENSMUST00000095916
chr14	52335666	T	C		PASS	228	PASS	MISSENSE	Gm5800	N56D	NON_SYNONYMOUS_CODING	ENSMUST00000095916
chr14	52383834	T	A		PASS	228	PASS	MISSENSE	Ang4	R111W	NON_SYNONYMOUS_CODING	ENSMUST00000073860
chr14	52383842	G	C		PASS	228	PASS	MISSENSE	Ang4	A108G	NON_SYNONYMOUS_CODING	ENSMUST00000073860
chr14	52383846	C	T		PASS	228	PASS	MISSENSE	Ang4	G107R	NON_SYNONYMOUS_CODING	ENSMUST00000073860
chr14	52384039	A	C		PASS	228	PASS	MISSENSE	Ang4	N42K	NON_SYNONYMOUS_CODING	ENSMUST00000073860
chr14	52424275	T	C		PASS	228	PASS	MISSENSE	AY358078	I144T	NON_SYNONYMOUS_CODING	ENSMUST00000053821
chr14	52424378	A	G		PASS	228	PASS	MISSENSE	AY358078	I178M	NON_SYNONYMOUS_CODING	ENSMUST00000053821
chr14	52424388	G	A		PASS	228	PASS	MISSENSE	AY358078	D182N	NON_SYNONYMOUS_CODING	ENSMUST00000053821
chr14	52425352	T	C		PASS	228	PASS	MISSENSE	AY358078	I274T	NON_SYNONYMOUS_CODING	ENSMUST00000053821
chr14	52445706	T	C		PASS	228	PASS	MISSENSE	AY358078	V378A	NON_SYNONYMOUS_CODING	ENSMUST00000053821
chr14	52445783	T	G		PASS	228	PASS	MISSENSE	AY358078	S404A	NON_SYNONYMOUS_CODING	ENSMUST00000053821
chr14	52473751	A	C		PASS	228	PASS	MISSENSE	Ear6	K27Q	NON_SYNONYMOUS_CODING	ENSMUST00000074477
chr14	52473752	A	G		PASS	228	PASS	MISSENSE	Ear6	K27R	NON_SYNONYMOUS_CODING	ENSMUST00000074477
chr14	52473910	A	G		PASS	228	PASS	MISSENSE	Ear6	S80G	NON_SYNONYMOUS_CODING	ENSMUST00000074477
chr14	52474006	A	G		PASS	228	PASS	MISSENSE	Ear6	R112G	NON_SYNONYMOUS_CODING	ENSMUST00000074477
chr14	52504670	G	T		PASS	228	PASS	MISSENSE	Mettl17	C17F	NON_SYNONYMOUS_CODING	ENSMUST00000047899
chr14	52505080	G	A		PASS	228	PASS	MISSENSE	Mettl17	V84I	NON_SYNONYMOUS_CODING	ENSMUST00000047899
chr14	52508429	A	T		PASS	228	PASS	MISSENSE	Mettl17	R206S	NON_SYNONYMOUS_CODING	ENSMUST00000047899
chr14	52509599	T	C		PASS	228	PASS	MISSENSE	Mettl17	V314A	NON_SYNONYMOUS_CODING	ENSMUST00000047899
chr14	52511298	A	G		PASS	228	PASS	MISSENSE	Mettl17	H450R	NON_SYNONYMOUS_CODING	ENSMUST00000164902
chr14	52511397	C	A		PASS	228	PASS	MISSENSE	Mettl17	P458H	NON_SYNONYMOUS_CODING	ENSMUST00000047899
chr14	52514946	G	A		PASS	228	PASS	MISSENSE	Slc39a2	A224T	NON_SYNONYMOUS_CODING	ENSMUST00000047726
chr14	52538526	A	G		PASS	228	PASS	MISSENSE	Tppp2	S22G	NON_SYNONYMOUS_CODING	ENSMUST00000008957
chr14	52609785	A	G		PASS	228	PASS	MISSENSE	Arhgef40	N501D	NON_SYNONYMOUS_CODING	ENSMUST00000089769
chr14	52616033	C	T		PASS	228	PASS	MISSENSE	Arhgef40	A862V	NON_SYNONYMOUS_CODING	ENSMUST00000089769
chr14	52617365	T	C		PASS	228	PASS	MISSENSE	Arhgef40	L1108P	NON_SYNONYMOUS_CODING	ENSMUST00000089769
chr14	52636789	A	G		PASS	228	PASS	MISSENSE	G630016D24Rik	R9G	NON_SYNONYMOUS_CODING	ENSMUST00000100638
chr14	52731885	T	A		PASS	228	PASS	MISSENSE	Rpgrip1	D18E	NON_SYNONYMOUS_CODING	ENSMUST00000111600
chr14	52734391	C	T		PASS	228	PASS	MISSENSE	Rpgrip1	L50F	NON_SYNONYMOUS_CODING	ENSMUST00000111600
chr14	52738893	T	C		PASS	228	PASS	MISSENSE	Rpgrip1	S80P	NON_SYNONYMOUS_CODING	ENSMUST00000111600
chr14	52738942	C	T		PASS	228	PASS	MISSENSE	Rpgrip1	P96L	NON_SYNONYMOUS_CODING	ENSMUST00000111600
chr14	52738983	C	T		PASS	228	PASS	MISSENSE	Rpgrip1	P110S	NON_SYNONYMOUS_CODING	ENSMUST00000111600
chr14	52739065	C	T		PASS	228	PASS	MISSENSE	Rpgrip1	A137V	NON_SYNONYMOUS_CODING	ENSMUST00000111600
chr14	52746019	C	T		PASS	228	PASS	MISSENSE	Rpgrip1	S250L	NON_SYNONYMOUS_CODING	ENSMUST00000111600
chr14	52758506	G	C		PASS	228	PASS	MISSENSE	Rpgrip1	A110P	NON_SYNONYMOUS_CODING	ENSMUST00000111599
chr14	52764741	C	T		PASS	228	PASS	MISSENSE	Rpgrip1	P563L	NON_SYNONYMOUS_CODING	ENSMUST00000111603
chr14	52767027	T	C		PASS	228	PASS	MISSENSE	Rpgrip1	I639T	NON_SYNONYMOUS_CODING	ENSMUST00000111600
chr14	52768992	T	C		PASS	228	PASS	MISSENSE	Rpgrip1	S266P	NON_SYNONYMOUS_CODING	ENSMUST00000111599
chr14	52769140	G	A		PASS	228	PASS	MISSENSE	Rpgrip1	R315K	NON_SYNONYMOUS_CODING	ENSMUST00000111599
chr14	52770150	C	G		PASS	228	PASS	MISSENSE	Rpgrip1	P1114A	NON_SYNONYMOUS_CODING	ENSMUST00000111603
chr14	52824728	T	C		PASS	228	PASS	MISSENSE	Chd8	N2020S	NON_SYNONYMOUS_CODING	ENSMUST00000089752
chr14	52842164	C	T		PASS	228	PASS	MISSENSE	Chd8	R788K	NON_SYNONYMOUS_CODING	ENSMUST00000089752
chr14	52911219	G	A		PASS	228	PASS	MISSENSE	Tox4	A321T	NON_SYNONYMOUS_CODING	ENSMUST00000022766
chr14	52919613	T	A		PASS	228	PASS	MISSENSE	Mettl3	E162D	NON_SYNONYMOUS_CODING	ENSMUST00000022767
chr14	52932806	G	A		PASS	228	PASS	MISSENSE	Sall2	T867I	NON_SYNONYMOUS_CODING	ENSMUST00000163383
chr14	52935093	C	G		PASS	228	PASS	MISSENSE	Sall2	A105P	NON_SYNONYMOUS_CODING	ENSMUST00000163383
chr14	52935321	C	G		PASS	228	PASS	MISSENSE	Sall2	D29H	NON_SYNONYMOUS_CODING	ENSMUST00000163383
chr14	52935733	A	G		PASS	124	PASS	MISSENSE	Sall2	S18P	NON_SYNONYMOUS_CODING	ENSMUST00000163383
chr14	53047682	C	T		PASS	228	PASS	MISSENSE	Trav1	T14M	NON_SYNONYMOUS_CODING	ENSMUST00000103567
chr14	53048299	C	A		PASS	228	PASS	MISSENSE	Trav1	A27D	NON_SYNONYMOUS_CODING	ENSMUST00000103567
chr14	53048303	A	C		PASS	228	PASS	MISSENSE	Trav1	K28N	NON_SYNONYMOUS_CODING	ENSMUST00000103567
chr14	53048399	A	C		PASS	228	PASS	MISSENSE	Trav1	Q60H	NON_SYNONYMOUS_CODING	ENSMUST00000103567
chr14	53398416	T	C		PASS	134	PASS	MISSENSE	Trav8d-1	L28P	NON_SYNONYMOUS_CODING	ENSMUST00000103580
chr14	53412359	A	G		PASS	86	PASS	MISSENSE	Trav9d-1	K82E	NON_SYNONYMOUS_CODING	ENSMUST00000103581
chr14	53414850	G	A		PASS	228	PASS	MISSENSE	Trav6d-5	C4Y	NON_SYNONYMOUS_CODING	ENSMUST00000103582
chr14	53415049	A	G		PASS	228	PASS	MISSENSE	Trav6d-5	K27E	NON_SYNONYMOUS_CODING	ENSMUST00000103582
chr14	53415203	A	G		PASS	86	PASS	MISSENSE	Trav6d-5	N78S	NON_SYNONYMOUS_CODING	ENSMUST00000103582
chr14	53415299	T	C		PASS	228	PASS	MISSENSE	Trav6d-5	V110A	NON_SYNONYMOUS_CODING	ENSMUST00000103582
chr14	53456003	T	C		PASS	68	PASS	MISSENSE	Trav7d-5	F93S	NON_SYNONYMOUS_CODING	ENSMUST00000103586
chr14	53965956	A	T		PASS	228	PASS	MISSENSE	Trav8n-2	Q65L	NON_SYNONYMOUS_CODING	ENSMUST00000103632
chr14	53965958	C	A		PASS	228	PASS	MISSENSE	Trav8n-2	L66I	NON_SYNONYMOUS_CODING	ENSMUST00000103632
chr14	54038331	G	C		PASS	220	PASS	MISSENSE	Trav4-2	E38D	NON_SYNONYMOUS_CODING	ENSMUST00000103637
chr14	54038368	G	A		PASS	228	PASS	MISSENSE	Trav4-2	G51S	NON_SYNONYMOUS_CODING	ENSMUST00000103637
chr14	54038543	T	C		PASS	228	PASS	MISSENSE	Trav4-2	V109A	NON_SYNONYMOUS_CODING	ENSMUST00000103637
chr14	54063029	A	T		PASS	228	PASS	MISSENSE	Trav7-3	Q14L	NON_SYNONYMOUS_CODING	ENSMUST00000103639
chr14	54063246	G	T		PASS	228	PASS	MISSENSE	Trav7-3	K23N	NON_SYNONYMOUS_CODING	ENSMUST00000103639
chr14	54063290	T	G		PASS	228	PASS	MISSENSE	Trav7-3	M38R	NON_SYNONYMOUS_CODING	ENSMUST00000103639
chr14	54074297	T	C		PASS	228	PASS	MISSENSE	Trav6-4	L62P	NON_SYNONYMOUS_CODING	ENSMUST00000103575
chr14	54080926	T	G		PASS	228	PASS	MISSENSE	Trav7-4	L15V	NON_SYNONYMOUS_CODING	ENSMUST00000103641
chr14	54081193	C	T		PASS	169	PASS	MISSENSE	Trav7-4	L41F	NON_SYNONYMOUS_CODING	ENSMUST00000103641
chr14	54089652	T	C		PASS	186	PASS	MISSENSE	Trav8-1	S25P	NON_SYNONYMOUS_CODING	ENSMUST00000103643
chr14	54089751	A	G		PASS	178	PASS	MISSENSE	Trav8-1	K58E	NON_SYNONYMOUS_CODING	ENSMUST00000103643
chr14	54108237	T	C		PASS	95	PASS	MISSENSE	Trav9-1	V111A	NON_SYNONYMOUS_CODING	ENSMUST00000103644
chr14	54165048	G	A		PASS	208	PASS	MISSENSE	Trav13-1	G60E	NON_SYNONYMOUS_CODING	ENSMUST00000103651
chr14	54165094	T	G		PASS	228	PASS	MISSENSE	Trav13-1	H75Q	NON_SYNONYMOUS_CODING	ENSMUST00000103651
chr14	54165194	T	A		PASS	228	PASS	MISSENSE	Trav13-1	L109M	NON_SYNONYMOUS_CODING	ENSMUST00000103651
chr14	54174058	G	C		PASS	228	PASS	MISSENSE	Trav14-1	W63C	NON_SYNONYMOUS_CODING	ENSMUST00000103652
chr14	54174144	C	T		PASS	228	PASS	MISSENSE	Trav14-1	T92I	NON_SYNONYMOUS_CODING	ENSMUST00000103652
chr14	54236477	C	A		PASS	54	PASS	MISSENSE	Trav12-2	P78T	NON_SYNONYMOUS_CODING	ENSMUST00000103656
chr14	54241656	A	C		PASS	228	PASS	MISSENSE	Trav12-3	K28T	NON_SYNONYMOUS_CODING	ENSMUST00000103657
chr14	54241730	G	C		PASS	222	PASS	MISSENSE	Trav12-3	A53P	NON_SYNONYMOUS_CODING	ENSMUST00000103657
chr14	54241772	C	T		PASS	222	PASS	MISSENSE	Trav12-3	R67W	NON_SYNONYMOUS_CODING	ENSMUST00000103657
chr14	54241784	A	C		PASS	222	PASS	MISSENSE	Trav12-3	K71Q	NON_SYNONYMOUS_CODING	ENSMUST00000103657
chr14	54241785	A	G		PASS	222	PASS	MISSENSE	Trav12-3	K71R	NON_SYNONYMOUS_CODING	ENSMUST00000103657
chr14	54255011	A	G		PASS	228	PASS	MISSENSE	Trav13-2	S90G	NON_SYNONYMOUS_CODING	ENSMUST00000103658
chr14	54260616	A	G		PASS	216	PASS	MISSENSE	Trav14-2	H27R	NON_SYNONYMOUS_CODING	ENSMUST00000103659
chr14	54260730	A	G		PASS	228	PASS	MISSENSE	Trav14-2	H65R	NON_SYNONYMOUS_CODING	ENSMUST00000103659
chr14	54260733	A	T		PASS	228	PASS	MISSENSE	Trav14-2	Q66L	NON_SYNONYMOUS_CODING	ENSMUST00000103659
chr14	54260837	T	C		PASS	228	PASS	MISSENSE	Trav14-2	F101L	NON_SYNONYMOUS_CODING	ENSMUST00000103659
chr14	54260852	G	A		PASS	217	PASS	MISSENSE	Trav14-2	A106T	NON_SYNONYMOUS_CODING	ENSMUST00000103659
chr14	54269111	G	C		PASS	89	PASS	MISSENSE	Trav15-2-dv6-2	Q11H	NON_SYNONYMOUS_CODING	ENSMUST00000103660
chr14	54269388	G	A		PASS	228	PASS	MISSENSE	Trav15-2-dv6-2	R30K	NON_SYNONYMOUS_CODING	ENSMUST00000103660
chr14	54269441	G	C		PASS	228	PASS	MISSENSE	Trav15-2-dv6-2	D48H	NON_SYNONYMOUS_CODING	ENSMUST00000103660
chr14	54269469	C	T		PASS	228	PASS	MISSENSE	Trav15-2-dv6-2	S57F	NON_SYNONYMOUS_CODING	ENSMUST00000103660
chr14	54269474	C	G		PASS	228	PASS	MISSENSE	Trav15-2-dv6-2	L59V	NON_SYNONYMOUS_CODING	ENSMUST00000103660
chr14	54269490	G	A		PASS	228	PASS	MISSENSE	Trav15-2-dv6-2	R64K	NON_SYNONYMOUS_CODING	ENSMUST00000103660
chr14	54269531	C	A		PASS	228	PASS	MISSENSE	Trav15-2-dv6-2	P78T	NON_SYNONYMOUS_CODING	ENSMUST00000103660
chr14	54269591	T	C		PASS	228	PASS	MISSENSE	Trav15-2-dv6-2	F98L	NON_SYNONYMOUS_CODING	ENSMUST00000103660
chr14	54285959	G	T		PASS	222	PASS	MISSENSE	Trav3-3	V41F	NON_SYNONYMOUS_CODING	ENSMUST00000103661
chr14	54296225	T	G		PASS	215	PASS	MISSENSE	Trav9-4	I87S	NON_SYNONYMOUS_CODING	ENSMUST00000103662
chr14	54303576	G	A		PASS	222	PASS	MISSENSE	Trav4-4-dv10	V19M	NON_SYNONYMOUS_CODING	ENSMUST00000103663
chr14	54303633	G	A		PASS	222	PASS	MISSENSE	Trav4-4-dv10	G38S	NON_SYNONYMOUS_CODING	ENSMUST00000103663
chr14	54303634	G	A		PASS	222	PASS	MISSENSE	Trav4-4-dv10	G38D	NON_SYNONYMOUS_CODING	ENSMUST00000103663
chr14	54303688	A	G		PASS	228	PASS	MISSENSE	Trav4-4-dv10	Q56R	NON_SYNONYMOUS_CODING	ENSMUST00000103663
chr14	54303715	A	G		PASS	195	PASS	MISSENSE	Trav4-4-dv10	N65S	NON_SYNONYMOUS_CODING	ENSMUST00000103663
chr14	54323691	T	C		PASS	228	PASS	MISSENSE	Trav5-4	Y4H	NON_SYNONYMOUS_CODING	ENSMUST00000103664
chr14	54323697	C	T		PASS	228	PASS	MISSENSE	Trav5-4	P6S	NON_SYNONYMOUS_CODING	ENSMUST00000103664
chr14	54323955	G	A		PASS	63	PASS	MISSENSE	Trav5-4	G37R	NON_SYNONYMOUS_CODING	ENSMUST00000103664
chr14	54324091	A	G		PASS	125	PASS	MISSENSE	Trav5-4	E82G	NON_SYNONYMOUS_CODING	ENSMUST00000103664
chr14	54324157	G	C		PASS	228	PASS	MISSENSE	Trav5-4	G104A	NON_SYNONYMOUS_CODING	ENSMUST00000103664
chr14	54336745	T	C		PASS	228	PASS	MISSENSE	Trav7-6	V39A	NON_SYNONYMOUS_CODING	ENSMUST00000103666
chr14	54336804	C	A		PASS	152	PASS	MISSENSE	Trav7-6	H59N	NON_SYNONYMOUS_CODING	ENSMUST00000103666
chr14	54336919	A	G		PASS	56	PASS	MISSENSE	Trav7-6	K97R	NON_SYNONYMOUS_CODING	ENSMUST00000103666
chr14	54377417	G	A		PASS	87	PASS	MISSENSE	Trav13-4-dv7	R51Q	NON_SYNONYMOUS_CODING	ENSMUST00000103668
chr14	54377468	C	A		PASS	51	PASS	MISSENSE	Trav13-4-dv7	S68Y	NON_SYNONYMOUS_CODING	ENSMUST00000103668
chr14	54377533	G	A		PASS	228	PASS	MISSENSE	Trav13-4-dv7	G90S	NON_SYNONYMOUS_CODING	ENSMUST00000103668
chr14	54377581	C	T		PASS	103	PASS	MISSENSE	Trav13-4-dv7	L106F	NON_SYNONYMOUS_CODING	ENSMUST00000103668
chr14	54396758	G	A		PASS	228	PASS	MISSENSE	Trav3-4	A5T	NON_SYNONYMOUS_CODING	ENSMUST00000103670
chr14	54397012	G	C		PASS	228	PASS	MISSENSE	Trav3-4	R35P	NON_SYNONYMOUS_CODING	ENSMUST00000103670
chr14	54397029	T	G		PASS	228	PASS	MISSENSE	Trav3-4	F41V	NON_SYNONYMOUS_CODING	ENSMUST00000103670
chr14	54397186	G	A		PASS	228	PASS	MISSENSE	Trav3-4	R93Q	NON_SYNONYMOUS_CODING	ENSMUST00000103670
chr14	54415134	A	G		PASS	222	PASS	MISSENSE	B230359F08Rik	K2R	NON_SYNONYMOUS_CODING	ENSMUST00000103671
chr14	54415142	A	C		PASS	201	PASS	MISSENSE	B230359F08Rik	M5L	NON_SYNONYMOUS_CODING	ENSMUST00000103671
chr14	54426321	C	T		PASS	228	PASS	MISSENSE	Trav17	P3L	NON_SYNONYMOUS_CODING	ENSMUST00000103672
chr14	54426547	C	A		PASS	228	PASS	MISSENSE	Trav17	S33Y	NON_SYNONYMOUS_CODING	ENSMUST00000103672
chr14	54426669	A	G		PASS	228	PASS	MISSENSE	Trav17	T74A	NON_SYNONYMOUS_CODING	ENSMUST00000103672
chr14	54451404	G	A		PASS	228	PASS	MISSENSE	Trav18	R77K	NON_SYNONYMOUS_CODING	ENSMUST00000103673
chr14	54451496	A	G		PASS	228	PASS	MISSENSE	Trav18	T108A	NON_SYNONYMOUS_CODING	ENSMUST00000103673
chr14	54465199	G	A		PASS	228	PASS	MISSENSE	Trav19	V19I	NON_SYNONYMOUS_CODING	ENSMUST00000103674
chr14	54465220	A	G		PASS	228	PASS	MISSENSE	Trav19	S26G	NON_SYNONYMOUS_CODING	ENSMUST00000103674
chr14	54465278	C	T		PASS	228	PASS	MISSENSE	Trav19	S45L	NON_SYNONYMOUS_CODING	ENSMUST00000103674
chr14	54465406	C	T		PASS	228	PASS	MISSENSE	Trav19	L88F	NON_SYNONYMOUS_CODING	ENSMUST00000103674
chr14	54496376	C	A		PASS	228	PASS	MISSENSE	Trav21-dv12	P93T	NON_SYNONYMOUS_CODING	ENSMUST00000103675
chr14	54501296	C	T		PASS	228	PASS	MISSENSE	Trdv1	R4C	NON_SYNONYMOUS_CODING	ENSMUST00000103676
chr14	54501297	G	T		PASS	228	PASS	MISSENSE	Trdv1	R4L	NON_SYNONYMOUS_CODING	ENSMUST00000103676
chr14	54501807	T	G		PASS	228	PASS	MISSENSE	Trdv1	N84K	NON_SYNONYMOUS_CODING	ENSMUST00000103676
chr14	54501838	T	C		PASS	228	PASS	MISSENSE	Trdv1	W95R	NON_SYNONYMOUS_CODING	ENSMUST00000103676
chr14	54566193	T	G		PASS	228	PASS	MISSENSE	Trdv2-1	L68R	NON_SYNONYMOUS_CODING	ENSMUST00000103677
chr14	54768870	G	C		PASS	228	PASS	MISSENSE	Trdv5	L3V	NON_SYNONYMOUS_CODING	ENSMUST00000103685
chr14	54882589	G	A		PASS	228	PASS	MISSENSE	Abhd4	A139T	NON_SYNONYMOUS_CODING	ENSMUST00000041197
chr14	54980591	C	T		PASS	228	PASS	MISSENSE	Oxa1l	P18L	NON_SYNONYMOUS_CODING	ENSMUST00000000985
chr14	54981066	G	A		PASS	228	PASS	MISSENSE	Oxa1l	G42S	NON_SYNONYMOUS_CODING	ENSMUST00000000985
chr14	54981085	G	A		PASS	228	PASS	MISSENSE	Oxa1l	C48Y	NON_SYNONYMOUS_CODING	ENSMUST00000000985
chr14	54982984	A	G		PASS	228	PASS	MISSENSE	Oxa1l	I77V	NON_SYNONYMOUS_CODING	ENSMUST00000000985
chr14	54983066	C	T		PASS	228	PASS	MISSENSE	Oxa1l	P104L	NON_SYNONYMOUS_CODING	ENSMUST00000000985
chr14	55056648	C	T		PASS	228	PASS	MISSENSE	Gm11067	R11K	NON_SYNONYMOUS_CODING	ENSMUST00000111500
chr14	55088204	A	G		PASS	228	PASS	MISSENSE	Lrp10	I554V	NON_SYNONYMOUS_CODING	ENSMUST00000022782
chr14	55088338	A	T		PASS	228	PASS	MISSENSE	Lrp10	Q598H	NON_SYNONYMOUS_CODING	ENSMUST00000022782
chr14	55088453	C	A		PASS	228	PASS	MISSENSE	Lrp10	P637T	NON_SYNONYMOUS_CODING	ENSMUST00000022782
chr14	55097862	G	C		PASS	228	PASS	MISSENSE	Rem2	D174H	NON_SYNONYMOUS_CODING	ENSMUST00000164697
chr14	55098418	G	A		PASS	217	PASS	MISSENSE	Rem2	G219R	NON_SYNONYMOUS_CODING	ENSMUST00000022783
chr14	55098422	G	T		PASS	200	PASS	MISSENSE	Rem2	G220V	NON_SYNONYMOUS_CODING	ENSMUST00000022783
chr14	55133669	T	G		PASS	228	PASS	MISSENSE	Prmt5	E169A	NON_SYNONYMOUS_CODING	ENSMUST00000023873
chr14	55161253	C	T		PASS	228	PASS	MISSENSE	Haus4	S292N	NON_SYNONYMOUS_CODING	ENSMUST00000022784
chr14	55163114	C	G		PASS	228	PASS	MISSENSE	Haus4	Q212H	NON_SYNONYMOUS_CODING	ENSMUST00000022784
chr14	55168867	C	A		PASS	128	PASS	MISSENSE	Haus4	G21V	NON_SYNONYMOUS_CODING	ENSMUST00000022784
chr14	55251188	A	G		PASS	228	PASS	MISSENSE	Cdh24	V703A	NON_SYNONYMOUS_CODING	ENSMUST00000067784
chr14	55252070	T	C		PASS	228	PASS	MISSENSE	Cdh24	I554V	NON_SYNONYMOUS_CODING	ENSMUST00000067784
chr14	55252401	T	G		PASS	228	PASS	MISSENSE	Cdh24	K498Q	NON_SYNONYMOUS_CODING	ENSMUST00000067784
chr14	55255188	T	C		PASS	228	PASS	MISSENSE	Cdh24	I449V	NON_SYNONYMOUS_CODING	ENSMUST00000067784
chr14	55256915	T	C		PASS	228	PASS	MISSENSE	Cdh24	N300D	NON_SYNONYMOUS_CODING	ENSMUST00000067784
chr14	55256933	C	T		PASS	228	PASS	MISSENSE	Cdh24	V294M	NON_SYNONYMOUS_CODING	ENSMUST00000067784
chr14	55264510	A	G		PASS	228	PASS	MISSENSE	Acin1	L161P	NON_SYNONYMOUS_CODING	ENSMUST00000141453
chr14	55281032	A	G		PASS	228	PASS	MISSENSE	Acin1	L717P	NON_SYNONYMOUS_CODING	ENSMUST00000111484
chr14	55283375	A	G		PASS	228	PASS	MISSENSE	Acin1	V559A	NON_SYNONYMOUS_CODING	ENSMUST00000111484
chr14	55283469	G	A		PASS	228	PASS	MISSENSE	Acin1	H528Y	NON_SYNONYMOUS_CODING	ENSMUST00000111484
chr14	55283501	C	T		PASS	228	PASS	MISSENSE	Acin1	G517D	NON_SYNONYMOUS_CODING	ENSMUST00000111484
chr14	55283563	G	C		PASS	228	PASS	MISSENSE	Acin1	F496L	NON_SYNONYMOUS_CODING	ENSMUST00000111484
chr14	55283628	T	C		PASS	228	PASS	MISSENSE	Acin1	T475A	NON_SYNONYMOUS_CODING	ENSMUST00000111484
chr14	55283748	G	C		PASS	228	PASS	MISSENSE	Acin1	L435V	NON_SYNONYMOUS_CODING	ENSMUST00000111484
chr14	55284027	T	C		PASS	228	PASS	MISSENSE	Acin1	S342G	NON_SYNONYMOUS_CODING	ENSMUST00000111484
chr14	55284441	T	C		PASS	228	PASS	MISSENSE	Acin1	T204A	NON_SYNONYMOUS_CODING	ENSMUST00000111484
chr14	55308777	T	C		PASS	228	PASS	MISSENSE	1700123O20Rik	Y46H	NON_SYNONYMOUS_CODING	ENSMUST00000038539
chr14	55309009	G	A		PASS	228	PASS	MISSENSE	1700123O20Rik	S123N	NON_SYNONYMOUS_CODING	ENSMUST00000038539
chr14	55330575	G	C		PASS	228	PASS	MISSENSE	Cebpe	A74G	NON_SYNONYMOUS_CODING	ENSMUST00000064290
chr14	55467337	C	T		PASS	228	PASS	MISSENSE	Gm10332	A149V	NON_SYNONYMOUS_CODING	ENSMUST00000111479
chr14	55467357	A	G		PASS	228	PASS	MISSENSE	Gm10332	T156A	NON_SYNONYMOUS_CODING	ENSMUST00000111479
chr14	55467367	C	G		PASS	228	PASS	MISSENSE	Gm10332	T159S	NON_SYNONYMOUS_CODING	ENSMUST00000111479
chr14	55475569	A	T		PASS	228	PASS	MISSENSE	Homez	D506E	NON_SYNONYMOUS_CODING	ENSMUST00000081162
chr14	55476219	T	C		PASS	228	PASS	MISSENSE	Homez	K290E	NON_SYNONYMOUS_CODING	ENSMUST00000059770
chr14	55476384	C	T		PASS	228	PASS	MISSENSE	Homez	V235I	NON_SYNONYMOUS_CODING	ENSMUST00000059770
chr14	55476395	T	C		PASS	228	PASS	MISSENSE	Homez	K231R	NON_SYNONYMOUS_CODING	ENSMUST00000059770
chr14	55476402	G	A		PASS	228	PASS	MISSENSE	Homez	P229S	NON_SYNONYMOUS_CODING	ENSMUST00000059770
chr14	55476465	T	C		PASS	228	PASS	MISSENSE	Homez	R208G	NON_SYNONYMOUS_CODING	ENSMUST00000059770
chr14	55476470	G	A		PASS	228	PASS	MISSENSE	Homez	A206V	NON_SYNONYMOUS_CODING	ENSMUST00000059770
chr14	55527340	C	A		PASS	228	PASS	MISSENSE	Slc22a17	Q125H	NON_SYNONYMOUS_CODING	ENSMUST00000078122
chr14	55535951	T	G		PASS	228	PASS	MISSENSE	Efs	D556A	NON_SYNONYMOUS_CODING	ENSMUST00000022813
chr14	55539079	G	A		PASS	228	PASS	MISSENSE	Efs	P204L	NON_SYNONYMOUS_CODING	ENSMUST00000022813
chr14	55539382	C	A		PASS	228	PASS	MISSENSE	Efs	G133V	NON_SYNONYMOUS_CODING	ENSMUST00000022813
chr14	55555516	C	G		PASS	228	PASS	MISSENSE	Cmtm5	R8G	NON_SYNONYMOUS_CODING	ENSMUST00000037814
chr14	55556835	G	A		PASS	228	PASS	MISSENSE	Cmtm5	C77Y	NON_SYNONYMOUS_CODING	ENSMUST00000037814
chr14	55640698	G	A		PASS	228	PASS	MISSENSE	Ngdn	G154D	NON_SYNONYMOUS_CODING	ENSMUST00000022815
chr14	55685538	G	C		PASS	228	PASS	MISSENSE	Zfhx2	I1275M	NON_SYNONYMOUS_CODING	ENSMUST00000036328
chr14	55685539	A	G		PASS	228	PASS	MISSENSE	Zfhx2	I1275T	NON_SYNONYMOUS_CODING	ENSMUST00000036328
chr14	55686068	G	A		PASS	228	PASS	MISSENSE	Zfhx2	P1099S	NON_SYNONYMOUS_CODING	ENSMUST00000036328
chr14	55689400	T	C		PASS	228	PASS	MISSENSE	Zfhx2	Q952R	NON_SYNONYMOUS_CODING	ENSMUST00000036328
chr14	55693180	G	A		PASS	228	PASS	MISSENSE	Zfhx2	P298L	NON_SYNONYMOUS_CODING	ENSMUST00000036328
chr14	55694036	C	T		PASS	228	PASS	MISSENSE	Zfhx2	V13I	NON_SYNONYMOUS_CODING	ENSMUST00000036328
chr14	59968160	G	A		PASS	76	PASS	MISSENSE	D14Ertd668e	L197F	NON_SYNONYMOUS_CODING	ENSMUST00000089448
chr14	59968186	C	T		PASS	107	PASS	MISSENSE	D14Ertd668e	R188K	NON_SYNONYMOUS_CODING	ENSMUST00000089448
chr14	59968202	A	G		PASS	96	PASS	MISSENSE	D14Ertd668e	W183R	NON_SYNONYMOUS_CODING	ENSMUST00000089448
chr14	60662347	A	G		PASS	228	PASS	MISSENSE	Atp8a2	S159P	NON_SYNONYMOUS_CODING	ENSMUST00000131670
chr14	60662365	C	G		PASS	228	PASS	MISSENSE	Atp8a2	A153P	NON_SYNONYMOUS_CODING	ENSMUST00000131670
chr14	60998483	T	C		PASS	228	PASS	MISSENSE	Fam123a	I341T	NON_SYNONYMOUS_CODING	ENSMUST00000089421
chr14	61589881	C	T		PASS	228	PASS	MISSENSE	Tnfrsf19	A200T	NON_SYNONYMOUS_CODING	ENSMUST00000164550
chr14	61590049	C	T		PASS	228	PASS	MISSENSE	Tnfrsf19	D144N	NON_SYNONYMOUS_CODING	ENSMUST00000164550
chr14	61792241	A	G		PASS	228	PASS	MISSENSE	Sacs	S40G	NON_SYNONYMOUS_CODING	ENSMUST00000100499
chr14	61810082	T	C		PASS	228	PASS	MISSENSE	Sacs	I248T	NON_SYNONYMOUS_CODING	ENSMUST00000100499
chr14	63291823	G	A		PASS	228	PASS	MISSENSE	Serpine3	R176Q	NON_SYNONYMOUS_CODING	ENSMUST00000171692
chr14	63291907	T	C		PASS	228	PASS	MISSENSE	Serpine3	L204P	NON_SYNONYMOUS_CODING	ENSMUST00000171692
chr14	63308443	T	C		PASS	228	PASS	MISSENSE	Serpine3	S370P	NON_SYNONYMOUS_CODING	ENSMUST00000171692
chr14	63636692	G	A		PASS	228	PASS	MISSENSE	Defb43	V46I	NON_SYNONYMOUS_CODING	ENSMUST00000100491
chr14	64728361	A	G		PASS	228	PASS	MISSENSE	Prss52	E49G	NON_SYNONYMOUS_CODING	ENSMUST00000022537
chr14	64829303	T	A		PASS	228	PASS	MISSENSE	Msra	M127L	NON_SYNONYMOUS_CODING	ENSMUST00000089333
chr14	65695250	T	C		PASS	228	PASS	MISSENSE	Extl3	H439R	NON_SYNONYMOUS_CODING	ENSMUST00000111165
chr14	66010148	T	C		PASS	221	PASS	MISSENSE	Zfp395	L204P	NON_SYNONYMOUS_CODING	ENSMUST00000066994
chr14	66227018	G	A		PASS	228	PASS	MISSENSE	Gm600	R29K	NON_SYNONYMOUS_CODING	ENSMUST00000079469
chr14	66230065	A	G		PASS	228	PASS	MISSENSE	Gm600	T193A	NON_SYNONYMOUS_CODING	ENSMUST00000079469
chr14	66232426	A	G		PASS	228	PASS	MISSENSE	Gm600	K303E	NON_SYNONYMOUS_CODING	ENSMUST00000079469
chr14	66238421	A	G		PASS	228	PASS	MISSENSE	Gm600	Q378R	NON_SYNONYMOUS_CODING	ENSMUST00000079469
chr14	66238476	G	T		PASS	228	PASS	MISSENSE	Gm600	M396I	NON_SYNONYMOUS_CODING	ENSMUST00000079469
chr14	66260136	A	G		PASS	228	PASS	MISSENSE	Gm600	K657E	NON_SYNONYMOUS_CODING	ENSMUST00000079469
chr14	66263914	T	A		PASS	228	PASS	MISSENSE	Gm600	V741D	NON_SYNONYMOUS_CODING	ENSMUST00000079469
chr14	66267088	A	G		PASS	228	PASS	MISSENSE	Gm600	S776G	NON_SYNONYMOUS_CODING	ENSMUST00000079469
chr14	66267110	G	A		PASS	228	PASS	MISSENSE	Gm600	R783Q	NON_SYNONYMOUS_CODING	ENSMUST00000079469
chr14	66267128	C	G		PASS	228	PASS	MISSENSE	Gm600	A789G	NON_SYNONYMOUS_CODING	ENSMUST00000079469
chr14	66795970	T	C		PASS	228	PASS	MISSENSE	Ptk2b	K306R	NON_SYNONYMOUS_CODING	ENSMUST00000022622
chr14	67411621	A	G		PASS	206	PASS	MISSENSE	Gm10032	Q121R	NON_SYNONYMOUS_CODING	ENSMUST00000071522
chr14	67535156	T	C		PASS	228	PASS	MISSENSE	Pnma2	V64A	NON_SYNONYMOUS_CODING	ENSMUST00000089236
chr14	67535173	A	G		PASS	228	PASS	MISSENSE	Pnma2	M70V	NON_SYNONYMOUS_CODING	ENSMUST00000089236
chr14	67535732	G	A		PASS	228	PASS	MISSENSE	Pnma2	R256K	NON_SYNONYMOUS_CODING	ENSMUST00000089236
chr14	67535794	C	T		PASS	228	PASS	MISSENSE	Pnma2	R277W	NON_SYNONYMOUS_CODING	ENSMUST00000089236
chr14	67535987	A	G		PASS	228	PASS	MISSENSE	Pnma2	Y341C	NON_SYNONYMOUS_CODING	ENSMUST00000089236
chr14	68484111	G	C		PASS	228	PASS	MISSENSE	Dock5	A49G	NON_SYNONYMOUS_CODING	ENSMUST00000039135
chr14	68484112	C	T		PASS	228	PASS	MISSENSE	Dock5	A49T	NON_SYNONYMOUS_CODING	ENSMUST00000039135
chr14	69129330	C	G		PASS	228	PASS	MISSENSE	Adam7	E508D	NON_SYNONYMOUS_CODING	ENSMUST00000022640
chr14	69129379	C	T		PASS	228	PASS	MISSENSE	Adam7	R492K	NON_SYNONYMOUS_CODING	ENSMUST00000022640
chr14	69189839	G	C		PASS	228	PASS	MISSENSE	Adamdec1	L244V	NON_SYNONYMOUS_CODING	ENSMUST00000022641
chr14	69191227	C	T		PASS	228	PASS	MISSENSE	Adamdec1	G179E	NON_SYNONYMOUS_CODING	ENSMUST00000022641
chr14	69225516	T	C		PASS	228	PASS	MISSENSE	Adam28	K793R	NON_SYNONYMOUS_CODING	ENSMUST00000022642
chr14	69225517	T	C		PASS	228	PASS	MISSENSE	Adam28	K793E	NON_SYNONYMOUS_CODING	ENSMUST00000022642
chr14	69225558	G	A		PASS	228	PASS	MISSENSE	Adam28	T779I	NON_SYNONYMOUS_CODING	ENSMUST00000022642
chr14	69225575	T	G		PASS	228	PASS	MISSENSE	Adam28	K773N	NON_SYNONYMOUS_CODING	ENSMUST00000022642
chr14	69227986	A	G		PASS	228	PASS	MISSENSE	Adam28	S706P	NON_SYNONYMOUS_CODING	ENSMUST00000022642
chr14	69251215	C	G		PASS	228	PASS	MISSENSE	Adam28	L355F	NON_SYNONYMOUS_CODING	ENSMUST00000022642
chr14	69255499	C	G		PASS	228	PASS	MISSENSE	Adam28	G262A	NON_SYNONYMOUS_CODING	ENSMUST00000022642
chr14	69260095	G	A		PASS	228	PASS	MISSENSE	Adam28	A187V	NON_SYNONYMOUS_CODING	ENSMUST00000022642
chr14	69267568	A	C		PASS	228	PASS	MISSENSE	Adam28	V18G	NON_SYNONYMOUS_CODING	ENSMUST00000022642
chr14	71052174	C	A		PASS	228	PASS	MISSENSE	Npm2	G36C	NON_SYNONYMOUS_CODING	ENSMUST00000062629
chr14	71096369	C	T		PASS	228	PASS	MISSENSE	Xpo7	S251N	NON_SYNONYMOUS_CODING	ENSMUST00000022696
chr14	73923234	A	G		PASS	151	PASS	MISSENSE	Nudt15	C75R	NON_SYNONYMOUS_CODING	ENSMUST00000043813
chr14	75144515	T	C		PASS	228	PASS	MISSENSE	Esd	F188L	NON_SYNONYMOUS_CODING	ENSMUST00000022573
chr14	75211499	T	C		PASS	220	PASS	MISSENSE	Lrch1	I128V	NON_SYNONYMOUS_CODING	ENSMUST00000166324
chr14	75347196	C	T		PASS	228	PASS	MISSENSE	Lrch1	R91Q	NON_SYNONYMOUS_CODING	ENSMUST00000088970
chr14	75524985	A	G		PASS	228	PASS	MISSENSE	Lrrc63	V304A	NON_SYNONYMOUS_CODING	ENSMUST00000022574
chr14	78699733	T	C		PASS	228	PASS	MISSENSE	Tnfsf11	D70G	NON_SYNONYMOUS_CODING	ENSMUST00000110858
chr14	79384076	A	G		PASS	228	PASS	MISSENSE	1300010F03Rik	K555R	NON_SYNONYMOUS_CODING	ENSMUST00000040990
chr14	79420389	G	A		PASS	228	PASS	MISSENSE	1300010F03Rik	E724K	NON_SYNONYMOUS_CODING	ENSMUST00000040990
chr14	79460368	G	A		PASS	228	PASS	MISSENSE	1300010F03Rik	V890I	NON_SYNONYMOUS_CODING	ENSMUST00000040990
chr14	79598039	A	C		PASS	228	PASS	MISSENSE	1300010F03Rik	E1794A	NON_SYNONYMOUS_CODING	ENSMUST00000040990
chr14	79774611	C	T		PASS	228	PASS	MISSENSE	Naa16	R248K	NON_SYNONYMOUS_CODING	ENSMUST00000022597
chr14	87056221	T	C		PASS	228	PASS	MISSENSE	Diap3	K1142R	NON_SYNONYMOUS_CODING	ENSMUST00000168889
chr14	87228885	T	C		PASS	228	PASS	MISSENSE	Diap3	I949V	NON_SYNONYMOUS_CODING	ENSMUST00000168985
chr14	87385469	C	T		PASS	228	PASS	MISSENSE	Diap3	S369N	NON_SYNONYMOUS_CODING	ENSMUST00000168985
chr14	87905647	C	G		PASS	228	PASS	MISSENSE	Tdrd3	T315S	NON_SYNONYMOUS_CODING	ENSMUST00000022596
chr14	87905830	A	G		PASS	228	PASS	MISSENSE	Tdrd3	K376R	NON_SYNONYMOUS_CODING	ENSMUST00000022596
chr14	87905889	C	T		PASS	228	PASS	MISSENSE	Tdrd3	L396F	NON_SYNONYMOUS_CODING	ENSMUST00000022596
chr14	87906099	G	T		PASS	228	PASS	MISSENSE	Tdrd3	V466F	NON_SYNONYMOUS_CODING	ENSMUST00000022596
chr14	87906152	G	T		PASS	228	PASS	MISSENSE	Tdrd3	R483S	NON_SYNONYMOUS_CODING	ENSMUST00000022596
chr14	88866853	C	G		PASS	228	PASS	MISSENSE	Pcdh20	L939F	NON_SYNONYMOUS_CODING	ENSMUST00000061628
chr14	88870769	A	G		PASS	228	PASS	MISSENSE	Pcdh20	L10S	NON_SYNONYMOUS_CODING	ENSMUST00000061628
chr14	93726050	C	T		PASS	228	PASS	MISSENSE	Pcdh9	C1063Y	NON_SYNONYMOUS_CODING	ENSMUST00000068992
chr14	94287183	C	T		PASS	228	PASS	MISSENSE	Pcdh9	V257I	NON_SYNONYMOUS_CODING	ENSMUST00000068992
chr14	96281370	T	C		PASS	228	PASS	MISSENSE	4921530L21Rik	Y115H	NON_SYNONYMOUS_CODING	ENSMUST00000045892
chr14	96281829	A	G		PASS	176	PASS	MISSENSE	4921530L21Rik	K268E	NON_SYNONYMOUS_CODING	ENSMUST00000045892
chr14	96917113	C	G		PASS	228	PASS	MISSENSE	Klhl1	E142Q	NON_SYNONYMOUS_CODING	ENSMUST00000022666
chr14	96917122	A	G		PASS	228	PASS	MISSENSE	Klhl1	S139P	NON_SYNONYMOUS_CODING	ENSMUST00000022666
chr14	96917217	T	C		PASS	228	PASS	MISSENSE	Klhl1	Q107R	NON_SYNONYMOUS_CODING	ENSMUST00000022666
chr14	96917427	C	G		PASS	228	PASS	MISSENSE	Klhl1	C37S	NON_SYNONYMOUS_CODING	ENSMUST00000022666
chr14	101597282	T	C		PASS	228	PASS	MISSENSE	1700110M21Rik	I354V	NON_SYNONYMOUS_CODING	ENSMUST00000057718
chr14	104878565	A	T		PASS	160	PASS	MISSENSE	Rnf219	Y530N	NON_SYNONYMOUS_CODING	ENSMUST00000022716
chr14	106492920	G	T		PASS	129	PASS	MISSENSE	Gm6219	A44D	NON_SYNONYMOUS_CODING	ENSMUST00000095562
chr14	106492939	G	A		PASS	96	PASS	MISSENSE	Gm6219	R38W	NON_SYNONYMOUS_CODING	ENSMUST00000095562
chr14	120421912	T	C		PASS	228	PASS	MISSENSE	Oxgr1	Y35C	NON_SYNONYMOUS_CODING	ENSMUST00000058213
chr14	120421916	G	T		PASS	228	PASS	MISSENSE	Oxgr1	Q34K	NON_SYNONYMOUS_CODING	ENSMUST00000058213
chr14	120421960	C	G		PASS	228	PASS	MISSENSE	Oxgr1	S19T	NON_SYNONYMOUS_CODING	ENSMUST00000058213
chr14	120421987	C	T		PASS	228	PASS	MISSENSE	Oxgr1	S10N	NON_SYNONYMOUS_CODING	ENSMUST00000058213
chr14	121667117	G	A		PASS	228	PASS	MISSENSE	Farp1	V619I	NON_SYNONYMOUS_CODING	ENSMUST00000026635
chr14	121672064	A	G		PASS	228	PASS	MISSENSE	Farp1	I751V	NON_SYNONYMOUS_CODING	ENSMUST00000026635
chr14	121672086	C	T		PASS	228	PASS	MISSENSE	Farp1	T758I	NON_SYNONYMOUS_CODING	ENSMUST00000026635
chr14	121890312	T	C		PASS	228	PASS	MISSENSE	Slc15a1	N50D	NON_SYNONYMOUS_CODING	ENSMUST00000088386
chr15	27492564	C	T		PASS	228	PASS	MISSENSE	Ank	A201V	NON_SYNONYMOUS_CODING	ENSMUST00000022875
chr15	28199145	T	C		PASS	228	PASS	MISSENSE	Dnahc5	V892A	NON_SYNONYMOUS_CODING	ENSMUST00000067048
chr15	28199162	G	T		PASS	228	PASS	MISSENSE	Dnahc5	A898S	NON_SYNONYMOUS_CODING	ENSMUST00000067048
chr15	28200255	C	T		PASS	228	PASS	MISSENSE	Dnahc5	H983Y	NON_SYNONYMOUS_CODING	ENSMUST00000067048
chr15	28275570	C	T		PASS	228	PASS	MISSENSE	Dnahc5	R2434W	NON_SYNONYMOUS_CODING	ENSMUST00000067048
chr15	33335347	G	T		PASS	228	PASS	MISSENSE	1700084J12Rik	R43S	NON_SYNONYMOUS_CODING	ENSMUST00000079057
chr15	38908637	A	T		PASS	228	PASS	MISSENSE	Cthrc1	I30F	NON_SYNONYMOUS_CODING	ENSMUST00000067072
chr15	38908638	T	C		PASS	228	PASS	MISSENSE	Cthrc1	I30T	NON_SYNONYMOUS_CODING	ENSMUST00000067072
chr15	38950427	T	A		PASS	228	PASS	MISSENSE	Dcaf13	S81T	NON_SYNONYMOUS_CODING	ENSMUST00000022909
chr15	39366435	A	T		PASS	228	PASS	MISSENSE	Rims2	E1061D	NON_SYNONYMOUS_CODING	ENSMUST00000042917
chr15	39491338	G	T		PASS	228	PASS	MISSENSE	Rims2	R3L	NON_SYNONYMOUS_CODING	ENSMUST00000110311
chr15	39512664	G	A		PASS	228	PASS	MISSENSE	Rims2	R1223K	NON_SYNONYMOUS_CODING	ENSMUST00000090116
chr15	39586247	C	G		PASS	228	PASS	MISSENSE	Dcstamp	Q169E	NON_SYNONYMOUS_CODING	ENSMUST00000022913
chr15	39586594	G	C		PASS	228	PASS	MISSENSE	Dcstamp	Q202H	NON_SYNONYMOUS_CODING	ENSMUST00000110308
chr15	39586625	C	G		PASS	228	PASS	MISSENSE	Dcstamp	L213V	NON_SYNONYMOUS_CODING	ENSMUST00000110308
chr15	39655850	C	T		PASS	228	PASS	MISSENSE	Dpys	S366N	NON_SYNONYMOUS_CODING	ENSMUST00000022915
chr15	39688781	T	C		PASS	228	PASS	MISSENSE	Dpys	E43G	NON_SYNONYMOUS_CODING	ENSMUST00000022915
chr15	39688799	C	G		PASS	228	PASS	MISSENSE	Dpys	R37P	NON_SYNONYMOUS_CODING	ENSMUST00000022915
chr15	39775203	T	C		PASS	228	PASS	MISSENSE	Lrp12	E9G	NON_SYNONYMOUS_CODING	ENSMUST00000022916
chr15	41651443	T	G		PASS	228	PASS	MISSENSE	Oxr1	S220A	NON_SYNONYMOUS_CODING	ENSMUST00000022918
chr15	41651717	G	A		PASS	228	PASS	MISSENSE	Oxr1	G311E	NON_SYNONYMOUS_CODING	ENSMUST00000022918
chr15	41651824	A	C		PASS	228	PASS	MISSENSE	Oxr1	T347P	NON_SYNONYMOUS_CODING	ENSMUST00000022918
chr15	41651873	C	T		PASS	228	PASS	MISSENSE	Oxr1	S363L	NON_SYNONYMOUS_CODING	ENSMUST00000022918
chr15	42327797	T	C		PASS	228	PASS	MISSENSE	Angpt1	I262V	NON_SYNONYMOUS_CODING	ENSMUST00000022921
chr15	44220029	G	T		PASS	228	PASS	MISSENSE	Nudcd1	Q428K	NON_SYNONYMOUS_CODING	ENSMUST00000038719
chr15	50653875	C	G		PASS	228	PASS	MISSENSE	Trps1	V147L	NON_SYNONYMOUS_CODING	ENSMUST00000080683
chr15	51801507	A	G		PASS	228	PASS	MISSENSE	Rad21	F374S	NON_SYNONYMOUS_CODING	ENSMUST00000022927
chr15	58705334	G	A		PASS	228	PASS	MISSENSE	Trmt12	S342N	NON_SYNONYMOUS_CODING	ENSMUST00000036937
chr15	59846784	A	G		PASS	228	PASS	MISSENSE	4933412E24Rik	V454A	NON_SYNONYMOUS_CODING	ENSMUST00000096421
chr15	72743989	T	C		PASS	112	PASS	MISSENSE	Gm3150	L68S	NON_SYNONYMOUS_CODING	ENSMUST00000105093
chr16	10513362	G	A		PASS	228	PASS	MISSENSE	Ciita	R881H	NON_SYNONYMOUS_CODING	ENSMUST00000023147
chr16	10526602	A	G		PASS	116	PASS	MISSENSE	Ciita	Q255R	NON_SYNONYMOUS_CODING	ENSMUST00000100187
chr16	10526647	C	A		PASS	228	PASS	MISSENSE	Ciita	P270Q	NON_SYNONYMOUS_CODING	ENSMUST00000100187
chr16	11075193	T	C		PASS	228	PASS	MISSENSE	Txndc11	Q922R	NON_SYNONYMOUS_CODING	ENSMUST00000038424
chr16	11091695	T	A		PASS	228	PASS	MISSENSE	Txndc11	H360L	NON_SYNONYMOUS_CODING	ENSMUST00000038424
chr16	11149329	T	C		PASS	228	PASS	MISSENSE	Zc3h7a	H564R	NON_SYNONYMOUS_CODING	ENSMUST00000037633
chr16	11151322	C	T		PASS	228	PASS	MISSENSE	Zc3h7a	A423T	NON_SYNONYMOUS_CODING	ENSMUST00000037633
chr16	11162771	G	A		PASS	228	PASS	MISSENSE	Zc3h7a	P24S	NON_SYNONYMOUS_CODING	ENSMUST00000037633
chr16	13400184	A	G		PASS	228	PASS	MISSENSE	Mkl2	N358S	NON_SYNONYMOUS_CODING	ENSMUST00000149359
chr16	13400207	G	A		PASS	228	PASS	MISSENSE	Mkl2	G366S	NON_SYNONYMOUS_CODING	ENSMUST00000149359
chr16	13400213	A	G		PASS	228	PASS	MISSENSE	Mkl2	S368G	NON_SYNONYMOUS_CODING	ENSMUST00000149359
chr16	13400890	A	G		PASS	228	PASS	MISSENSE	Mkl2	T436A	NON_SYNONYMOUS_CODING	ENSMUST00000149359
chr16	13405966	G	A		PASS	228	PASS	MISSENSE	Mkl2	A873T	NON_SYNONYMOUS_CODING	ENSMUST00000149359
chr16	13541325	T	C		PASS	228	PASS	MISSENSE	Parn	M549V	NON_SYNONYMOUS_CODING	ENSMUST00000058884
chr16	13566697	G	T		PASS	228	PASS	MISSENSE	Parn	P532T	NON_SYNONYMOUS_CODING	ENSMUST00000058884
chr16	13566760	T	C		PASS	228	PASS	MISSENSE	Parn	K511E	NON_SYNONYMOUS_CODING	ENSMUST00000058884
chr16	13677988	G	A		PASS	228	PASS	MISSENSE	3110001I22Rik	R286Q	NON_SYNONYMOUS_CODING	ENSMUST00000035426
chr16	13725188	C	T		PASS	228	PASS	MISSENSE	Pla2g10	M109I	NON_SYNONYMOUS_CODING	ENSMUST00000115807
chr16	13845452	G	C		PASS	228	PASS	MISSENSE	Pdxdc1	H423Q	NON_SYNONYMOUS_CODING	ENSMUST00000023361
chr16	14304590	C	G		PASS	228	PASS	MISSENSE	0610037P05Rik	G127R	NON_SYNONYMOUS_CODING	ENSMUST00000120707
chr16	17308222	T	A		PASS	228	PASS	MISSENSE	Pi4ka	S1126C	NON_SYNONYMOUS_CODING	ENSMUST00000036161
chr16	27364810	T	G		PASS	228	PASS	MISSENSE	Uts2d	L55F	NON_SYNONYMOUS_CODING	ENSMUST00000070531
chr16	29248226	C	T		PASS	179	PASS	MISSENSE	Atp13a5	A1027T	NON_SYNONYMOUS_CODING	ENSMUST00000143373
chr16	31891806	A	G		PASS	228	PASS	MISSENSE	Mfi2	Q495R	NON_SYNONYMOUS_CODING	ENSMUST00000023464
chr16	31892634	G	T		PASS	228	PASS	MISSENSE	Mfi2	A530S	NON_SYNONYMOUS_CODING	ENSMUST00000023464
chr16	32186636	C	G		PASS	228	PASS	MISSENSE	Bex6	P59A	NON_SYNONYMOUS_CODING	ENSMUST00000099990
chr16	32499190	T	A		PASS	228	PASS	MISSENSE	Zdhhc19	F180I	NON_SYNONYMOUS_CODING	ENSMUST00000064192
chr16	32680408	C	G		PASS	228	PASS	MISSENSE	Tnk2	L313V	NON_SYNONYMOUS_CODING	ENSMUST00000115120
chr16	32750316	T	C		PASS	228	PASS	MISSENSE	Muc4	M36T	NON_SYNONYMOUS_CODING	ENSMUST00000096106
chr16	32750317	G	A		PASS	228	PASS	MISSENSE	Muc4	M36I	NON_SYNONYMOUS_CODING	ENSMUST00000096106
chr16	32750414	T	A		PASS	228	PASS	MISSENSE	Muc4	S131T	NON_SYNONYMOUS_CODING	ENSMUST00000132475
chr16	32751228	T	C		PASS	228	PASS	MISSENSE	Muc4	I340T	NON_SYNONYMOUS_CODING	ENSMUST00000096106
chr16	32751294	C	A		PASS	228	PASS	MISSENSE	Muc4	P362Q	NON_SYNONYMOUS_CODING	ENSMUST00000096106
chr16	32751699	C	G		PASS	228	PASS	MISSENSE	Muc4	A497G	NON_SYNONYMOUS_CODING	ENSMUST00000096106
chr16	32751849	C	T		PASS	221	PASS	MISSENSE	Muc4	S547L	NON_SYNONYMOUS_CODING	ENSMUST00000096106
chr16	32751861	C	T		PASS	164	PASS	MISSENSE	Muc4	T551M	NON_SYNONYMOUS_CODING	ENSMUST00000096106
chr16	32751918	G	T		PASS	57	PASS	MISSENSE	Muc4	S570I	NON_SYNONYMOUS_CODING	ENSMUST00000096106
chr16	32751971	A	C		PASS	222	PASS	MISSENSE	Muc4	T588P	NON_SYNONYMOUS_CODING	ENSMUST00000096106
chr16	32752182	A	C		PASS	228	PASS	MISSENSE	Muc4	N658T	NON_SYNONYMOUS_CODING	ENSMUST00000096106
chr16	32752248	C	T		PASS	222	PASS	MISSENSE	Muc4	A680V	NON_SYNONYMOUS_CODING	ENSMUST00000096106
chr16	32752310	G	A		PASS	157	PASS	MISSENSE	Muc4	G701R	NON_SYNONYMOUS_CODING	ENSMUST00000096106
chr16	32752320	G	C		PASS	228	PASS	MISSENSE	Muc4	S704T	NON_SYNONYMOUS_CODING	ENSMUST00000096106
chr16	32752324	T	G		PASS	222	PASS	MISSENSE	Muc4	N705K	NON_SYNONYMOUS_CODING	ENSMUST00000096106
chr16	32752362	A	C		PASS	100	PASS	MISSENSE	Muc4	N718T	NON_SYNONYMOUS_CODING	ENSMUST00000096106
chr16	32752380	G	C		PASS	178	PASS	MISSENSE	Muc4	R724P	NON_SYNONYMOUS_CODING	ENSMUST00000096106
chr16	32752419	T	A		PASS	119	PASS	MISSENSE	Muc4	I737N	NON_SYNONYMOUS_CODING	ENSMUST00000096106
chr16	32752445	T	C		PASS	228	PASS	MISSENSE	Muc4	Y746H	NON_SYNONYMOUS_CODING	ENSMUST00000096106
chr16	32752455	T	G,A		PASS	195	PASS	MISSENSE	Muc4	I749N	NON_SYNONYMOUS_CODING	ENSMUST00000096106
chr16	32752457	A	T		PASS	207	PASS	MISSENSE	Muc4	M750L	NON_SYNONYMOUS_CODING	ENSMUST00000096106
chr16	32752532	A	G		PASS	222	PASS	MISSENSE	Muc4	R775G	NON_SYNONYMOUS_CODING	ENSMUST00000096106
chr16	32752535	C	T		PASS	222	PASS	MISSENSE	Muc4	H776Y	NON_SYNONYMOUS_CODING	ENSMUST00000096106
chr16	32752542	T	C		PASS	228	PASS	MISSENSE	Muc4	I778T	NON_SYNONYMOUS_CODING	ENSMUST00000096106
chr16	32752589	C	T		PASS	166	PASS	MISSENSE	Muc4	P794S	NON_SYNONYMOUS_CODING	ENSMUST00000096106
chr16	32752619	A	G		PASS	68	PASS	MISSENSE	Muc4	T804A	NON_SYNONYMOUS_CODING	ENSMUST00000096106
chr16	32752641	T	A		PASS	134	PASS	MISSENSE	Muc4	I811N	NON_SYNONYMOUS_CODING	ENSMUST00000096106
chr16	32752656	C	T		PASS	72	PASS	MISSENSE	Muc4	P816L	NON_SYNONYMOUS_CODING	ENSMUST00000096106
chr16	32752680	A	T		PASS	228	PASS	MISSENSE	Muc4	K824M	NON_SYNONYMOUS_CODING	ENSMUST00000096106
chr16	32752812	C	T		PASS	228	PASS	MISSENSE	Muc4	T868I	NON_SYNONYMOUS_CODING	ENSMUST00000096106
chr16	32752824	T	C		PASS	228	PASS	MISSENSE	Muc4	L872P	NON_SYNONYMOUS_CODING	ENSMUST00000096106
chr16	32752911	C	T		PASS	222	PASS	MISSENSE	Muc4	T901I	NON_SYNONYMOUS_CODING	ENSMUST00000096106
chr16	32752955	G	T		PASS	149	PASS	MISSENSE	Muc4	V916F	NON_SYNONYMOUS_CODING	ENSMUST00000096106
chr16	32752991	G	A		PASS	96	PASS	MISSENSE	Muc4	A928T	NON_SYNONYMOUS_CODING	ENSMUST00000096106
chr16	32753056	T	G		PASS	228	PASS	MISSENSE	Muc4	S949R	NON_SYNONYMOUS_CODING	ENSMUST00000096106
chr16	32753149	T	G		PASS	222	PASS	MISSENSE	Muc4	S980R	NON_SYNONYMOUS_CODING	ENSMUST00000096106
chr16	32753256	A	G		PASS	221	PASS	MISSENSE	Muc4	Q1016R	NON_SYNONYMOUS_CODING	ENSMUST00000096106
chr16	32753279	A	C		PASS	228	PASS	MISSENSE	Muc4	N1024H	NON_SYNONYMOUS_CODING	ENSMUST00000096106
chr16	32753295	C	T		PASS	228	PASS	MISSENSE	Muc4	T1029M	NON_SYNONYMOUS_CODING	ENSMUST00000096106
chr16	32753539	C	G		PASS	220	PASS	MISSENSE	Muc4	Q1110E	NON_SYNONYMOUS_CODING	ENSMUST00000096106
chr16	32753552	C	A		PASS	220	PASS	MISSENSE	Muc4	T1114N	NON_SYNONYMOUS_CODING	ENSMUST00000096106
chr16	32753812	G	A		PASS	222	PASS	MISSENSE	Muc4	G1201S	NON_SYNONYMOUS_CODING	ENSMUST00000096106
chr16	32753842	C	T		PASS	222	PASS	MISSENSE	Muc4	P1211S	NON_SYNONYMOUS_CODING	ENSMUST00000096106
chr16	32753935	G	A		PASS	222	PASS	MISSENSE	Muc4	G1242R	NON_SYNONYMOUS_CODING	ENSMUST00000096106
chr16	32753949	T	G		PASS	222	PASS	MISSENSE	Muc4	N1246K	NON_SYNONYMOUS_CODING	ENSMUST00000096106
chr16	32753972	A	T		PASS	69	PASS	MISSENSE	Muc4	E1254V	NON_SYNONYMOUS_CODING	ENSMUST00000096106
chr16	32754013	A	T		PASS	68	PASS	MISSENSE	Muc4	I1268F	NON_SYNONYMOUS_CODING	ENSMUST00000096106
chr16	32754118	T	A		PASS	116	PASS	MISSENSE	Muc4	S1303T	NON_SYNONYMOUS_CODING	ENSMUST00000096106
chr16	32754324	G	C		PASS	228	PASS	MISSENSE	Muc4	D1371H	NON_SYNONYMOUS_CODING	ENSMUST00000096106
chr16	32754385	T	C		PASS	228	PASS	MISSENSE	Muc4	L1391S	NON_SYNONYMOUS_CODING	ENSMUST00000096106
chr16	32754409	C	A		PASS	221	PASS	MISSENSE	Muc4	T1399K	NON_SYNONYMOUS_CODING	ENSMUST00000096106
chr16	32754480	G	A		PASS	147	PASS	MISSENSE	Muc4	G1423R	NON_SYNONYMOUS_CODING	ENSMUST00000096106
chr16	32754523	C	A		PASS	135	PASS	MISSENSE	Muc4	T1437N	NON_SYNONYMOUS_CODING	ENSMUST00000096106
chr16	32754666	T	A		PASS	228	PASS	MISSENSE	Muc4	S1485T	NON_SYNONYMOUS_CODING	ENSMUST00000096106
chr16	32754880	T	C		PASS	228	PASS	MISSENSE	Muc4	I1556T	NON_SYNONYMOUS_CODING	ENSMUST00000096106
chr16	32755125	G	T		PASS	209	PASS	MISSENSE	Muc4	V1638F	NON_SYNONYMOUS_CODING	ENSMUST00000096106
chr16	32755226	T	G		PASS	223	PASS	MISSENSE	Muc4	S1671R	NON_SYNONYMOUS_CODING	ENSMUST00000096106
chr16	32755423	T	C		PASS	228	PASS	MISSENSE	Muc4	I1737T	NON_SYNONYMOUS_CODING	ENSMUST00000096106
chr16	32755560	C	A		PASS	228	PASS	MISSENSE	Muc4	H1783N	NON_SYNONYMOUS_CODING	ENSMUST00000096106
chr16	32755776	C	A		PASS	228	PASS	MISSENSE	Muc4	H1855N	NON_SYNONYMOUS_CODING	ENSMUST00000096106
chr16	32755803	G	C		PASS	228	PASS	MISSENSE	Muc4	E1864Q	NON_SYNONYMOUS_CODING	ENSMUST00000096106
chr16	32755878	A	T		PASS	228	PASS	MISSENSE	Muc4	T1889S	NON_SYNONYMOUS_CODING	ENSMUST00000096106
chr16	32755897	A	G		PASS	222	PASS	MISSENSE	Muc4	Q1895R	NON_SYNONYMOUS_CODING	ENSMUST00000096106
chr16	32755947	C	A		PASS	228	PASS	MISSENSE	Muc4	P1912T	NON_SYNONYMOUS_CODING	ENSMUST00000096106
chr16	32756245	C	T		PASS	228	PASS	MISSENSE	Muc4	T2011I	NON_SYNONYMOUS_CODING	ENSMUST00000096106
chr16	32756412	T	C		PASS	228	PASS	MISSENSE	Muc4	S2067P	NON_SYNONYMOUS_CODING	ENSMUST00000096106
chr16	32756583	T	C		PASS	228	PASS	MISSENSE	Muc4	Y2124H	NON_SYNONYMOUS_CODING	ENSMUST00000096106
chr16	32756731	A	G		PASS	228	PASS	MISSENSE	Muc4	N2173S	NON_SYNONYMOUS_CODING	ENSMUST00000096106
chr16	32756863	A	C		PASS	228	PASS	MISSENSE	Muc4	N2217T	NON_SYNONYMOUS_CODING	ENSMUST00000096106
chr16	32756932	C	T		PASS	228	PASS	MISSENSE	Muc4	T2240I	NON_SYNONYMOUS_CODING	ENSMUST00000096106
chr16	32757106	T	C		PASS	228	PASS	MISSENSE	Muc4	M2298T	NON_SYNONYMOUS_CODING	ENSMUST00000096106
chr16	32757115	C	T		PASS	228	PASS	MISSENSE	Muc4	T2301I	NON_SYNONYMOUS_CODING	ENSMUST00000096106
chr16	32757132	A	G		PASS	228	PASS	MISSENSE	Muc4	M2307V	NON_SYNONYMOUS_CODING	ENSMUST00000096106
chr16	32757148	G	A		PASS	228	PASS	MISSENSE	Muc4	R2312H	NON_SYNONYMOUS_CODING	ENSMUST00000096106
chr16	32757469	G	A		PASS	228	PASS	MISSENSE	Muc4	A2345T	NON_SYNONYMOUS_CODING	ENSMUST00000096106
chr16	32757532	G	A		PASS	228	PASS	MISSENSE	Muc4	V2366M	NON_SYNONYMOUS_CODING	ENSMUST00000096106
chr16	32761349	A	G		PASS	228	PASS	MISSENSE	Muc4	S2501G	NON_SYNONYMOUS_CODING	ENSMUST00000096106
chr16	32762589	A	G		PASS	228	PASS	MISSENSE	Muc4	S2551G	NON_SYNONYMOUS_CODING	ENSMUST00000096106
chr16	32765839	A	G		PASS	228	PASS	MISSENSE	Muc4	Q2624R	NON_SYNONYMOUS_CODING	ENSMUST00000096106
chr16	32771789	A	C		PASS	228	PASS	MISSENSE	Muc4	K3050Q	NON_SYNONYMOUS_CODING	ENSMUST00000096106
chr16	32836063	G	A		PASS	228	PASS	MISSENSE	1700021K19Rik	R470W	NON_SYNONYMOUS_CODING	ENSMUST00000171595
chr16	32843106	G	T		PASS	228	PASS	MISSENSE	1700021K19Rik	N340K	NON_SYNONYMOUS_CODING	ENSMUST00000171595
chr16	32898467	A	T		PASS	228	PASS	MISSENSE	Fyttd1	I168F	NON_SYNONYMOUS_CODING	ENSMUST00000023489
chr16	33109935	A	G		PASS	228	PASS	MISSENSE	Lmln	I559V	NON_SYNONYMOUS_CODING	ENSMUST00000023497
chr16	33710750	G	C		PASS	132	PASS	MISSENSE	Heg1	S170T	NON_SYNONYMOUS_CODING	ENSMUST00000152782
chr16	33719732	C	A		PASS	228	PASS	MISSENSE	Heg1	D325E	NON_SYNONYMOUS_CODING	ENSMUST00000126532
chr16	33731726	A	G		PASS	228	PASS	MISSENSE	Heg1	T740A	NON_SYNONYMOUS_CODING	ENSMUST00000152782
chr16	33735726	A	G		PASS	228	PASS	MISSENSE	Heg1	Q1054R	NON_SYNONYMOUS_CODING	ENSMUST00000126532
chr16	34677270	C	A		PASS	228	PASS	MISSENSE	Ropn1	H149N	NON_SYNONYMOUS_CODING	ENSMUST00000023530
chr16	34723518	A	G		PASS	228	PASS	MISSENSE	Ccdc14	N768S	NON_SYNONYMOUS_CODING	ENSMUST00000023532
chr16	34878018	G	T		PASS	228	PASS	MISSENSE	Mylk	A261S	NON_SYNONYMOUS_CODING	ENSMUST00000023538
chr16	35622836	C	T		PASS	197	PASS	MISSENSE	Sema5b	R42W	NON_SYNONYMOUS_CODING	ENSMUST00000050625
chr16	35628168	C	T		PASS	222	PASS	MISSENSE	Sema5b	S76L	NON_SYNONYMOUS_CODING	ENSMUST00000050625
chr16	35817353	T	C		PASS	222	PASS	MISSENSE	Hspbap1	C229R	NON_SYNONYMOUS_CODING	ENSMUST00000023555
chr16	35825062	T	A		PASS	222	PASS	MISSENSE	Hspbap1	L344M	NON_SYNONYMOUS_CODING	ENSMUST00000023555
chr16	35825069	T	C		PASS	222	PASS	MISSENSE	Hspbap1	V346A	NON_SYNONYMOUS_CODING	ENSMUST00000023555
chr16	35825075	G	T		PASS	222	PASS	MISSENSE	Hspbap1	S348I	NON_SYNONYMOUS_CODING	ENSMUST00000023555
chr16	35825174	T	C		PASS	222	PASS	MISSENSE	Hspbap1	V381A	NON_SYNONYMOUS_CODING	ENSMUST00000023555
chr16	35932300	T	C		PASS	222	PASS	MISSENSE	Dtx3l	E674G	NON_SYNONYMOUS_CODING	ENSMUST00000114885
chr16	35936581	A	G		PASS	222	PASS	MISSENSE	Dtx3l	V106A	NON_SYNONYMOUS_CODING	ENSMUST00000081933
chr16	35948375	A	G		PASS	173	PASS	MISSENSE	Parp9	M280V	NON_SYNONYMOUS_CODING	ENSMUST00000114878
chr16	35960107	G	T		PASS	222	PASS	MISSENSE	Parp9	M219I	NON_SYNONYMOUS_CODING	ENSMUST00000023622
chr16	35960138	G	A		PASS	222	PASS	MISSENSE	Parp9	G230S	NON_SYNONYMOUS_CODING	ENSMUST00000023622
chr16	35964078	T	A		PASS	118	PASS	MISSENSE	Parp9	W239R	NON_SYNONYMOUS_CODING	ENSMUST00000023622
chr16	35964081	T	A		PASS	97	PASS	MISSENSE	Parp9	S240T	NON_SYNONYMOUS_CODING	ENSMUST00000023622
chr16	35964145	T	C		PASS	61	PASS	MISSENSE	Parp9	V261A	NON_SYNONYMOUS_CODING	ENSMUST00000023622
chr16	35964322	C	T		PASS	131	PASS	MISSENSE	Parp9	T320M	NON_SYNONYMOUS_CODING	ENSMUST00000023622
chr16	35964417	G	A		PASS	222	PASS	MISSENSE	Parp9	G352R	NON_SYNONYMOUS_CODING	ENSMUST00000023622
chr16	35969806	A	G		PASS	222	PASS	MISSENSE	Parp9	T452A	NON_SYNONYMOUS_CODING	ENSMUST00000023622
chr16	36041654	G	A		PASS	166	PASS	MISSENSE	Wdr5b	R19Q	NON_SYNONYMOUS_CODING	ENSMUST00000042203
chr16	36041657	G	A		PASS	171	PASS	MISSENSE	Wdr5b	R20H	NON_SYNONYMOUS_CODING	ENSMUST00000042203
chr16	36042517	A	G		PASS	222	PASS	MISSENSE	Wdr5b	K307E	NON_SYNONYMOUS_CODING	ENSMUST00000042203
chr16	36772531	A	G		PASS	222	PASS	MISSENSE	Slc15a2	M179T	NON_SYNONYMOUS_CODING	ENSMUST00000165531
chr16	36946778	G	A		PASS	222	PASS	MISSENSE	Hcls1	R86Q	NON_SYNONYMOUS_CODING	ENSMUST00000023531
chr16	37134466	G	A		PASS	222	PASS	MISSENSE	Stxbp5l	S856L	NON_SYNONYMOUS_CODING	ENSMUST00000114780
chr16	38417174	C	T		PASS	222	PASS	MISSENSE	Pla1a	G83R	NON_SYNONYMOUS_CODING	ENSMUST00000002926
chr16	38828300	T	A		PASS	222	PASS	MISSENSE	4930435E12Rik	T187S	NON_SYNONYMOUS_CODING	ENSMUST00000122078
chr16	38828458	G	C		PASS	222	PASS	MISSENSE	4930435E12Rik	T134S	NON_SYNONYMOUS_CODING	ENSMUST00000122078
chr16	39025066	G	C		PASS	222	PASS	MISSENSE	Igsf11	A290P	NON_SYNONYMOUS_CODING	ENSMUST00000114706
chr16	43939340	C	G		PASS	222	PASS	MISSENSE	2610015P09Rik	L464V	NON_SYNONYMOUS_CODING	ENSMUST00000122014
chr16	44299915	G	C		PASS	222	PASS	MISSENSE	Sidt1	P172R	NON_SYNONYMOUS_CODING	ENSMUST00000047446
chr16	44379421	C	A		PASS	222	PASS	MISSENSE	Spice1	R708S	NON_SYNONYMOUS_CODING	ENSMUST00000050897
chr16	44485906	T	C		PASS	127	PASS	MISSENSE	Boc	Q1051R	NON_SYNONYMOUS_CODING	ENSMUST00000023370
chr16	45095095	A	G		PASS	222	PASS	MISSENSE	Ccdc80	T34A	NON_SYNONYMOUS_CODING	ENSMUST00000061050
chr16	45095883	G	C		PASS	222	PASS	MISSENSE	Ccdc80	E296D	NON_SYNONYMOUS_CODING	ENSMUST00000061050
chr16	45096325	A	T		PASS	213	PASS	MISSENSE	Ccdc80	T444S	NON_SYNONYMOUS_CODING	ENSMUST00000061050
chr16	45096361	G	A		PASS	222	PASS	MISSENSE	Ccdc80	A456T	NON_SYNONYMOUS_CODING	ENSMUST00000061050
chr16	45096437	C	T		PASS	222	PASS	MISSENSE	Ccdc80	A481V	NON_SYNONYMOUS_CODING	ENSMUST00000061050
chr16	45096515	A	C		PASS	222	PASS	MISSENSE	Ccdc80	D507A	NON_SYNONYMOUS_CODING	ENSMUST00000061050
chr16	45096719	C	G		PASS	222	PASS	MISSENSE	Ccdc80	T575S	NON_SYNONYMOUS_CODING	ENSMUST00000061050
chr16	45239187	C	A		PASS	65	PASS	MISSENSE	Btla	T47K	NON_SYNONYMOUS_CODING	ENSMUST00000063654
chr16	45239203	G	C		PASS	67	PASS	MISSENSE	Btla	Q52H	NON_SYNONYMOUS_CODING	ENSMUST00000063654
chr16	45239234	C	G		PASS	72	PASS	MISSENSE	Btla	Q63E	NON_SYNONYMOUS_CODING	ENSMUST00000063654
chr16	45239302	T	G		PASS	188	PASS	MISSENSE	Btla	C85W	NON_SYNONYMOUS_CODING	ENSMUST00000063654
chr16	45239352	A	G		PASS	222	PASS	MISSENSE	Btla	Q102R	NON_SYNONYMOUS_CODING	ENSMUST00000063654
chr16	45239475	C	G		PASS	125	PASS	MISSENSE	Btla	T143R	NON_SYNONYMOUS_CODING	ENSMUST00000063654
chr16	45244319	G	A		PASS	222	PASS	MISSENSE	Btla	E173K	NON_SYNONYMOUS_CODING	ENSMUST00000102802
chr16	45808550	C	T		PASS	222	PASS	MISSENSE	Phldb2	A466T	NON_SYNONYMOUS_CODING	ENSMUST00000036355
chr16	46009849	C	G		PASS	222	PASS	MISSENSE	Plcxd2	A41P	NON_SYNONYMOUS_CODING	ENSMUST00000130481
chr16	46041417	T	C		PASS	222	PASS	MISSENSE	Cd96	N508D	NON_SYNONYMOUS_CODING	ENSMUST00000023336
chr16	46049860	A	G		PASS	222	PASS	MISSENSE	Cd96	F453S	NON_SYNONYMOUS_CODING	ENSMUST00000023336
chr16	46052127	T	C		PASS	152	PASS	MISSENSE	Cd96	D408G	NON_SYNONYMOUS_CODING	ENSMUST00000023336
chr16	46069838	A	G		PASS	222	PASS	MISSENSE	Cd96	W312R	NON_SYNONYMOUS_CODING	ENSMUST00000023336
chr16	46118117	C	T		PASS	222	PASS	MISSENSE	Cd96	V33M	NON_SYNONYMOUS_CODING	ENSMUST00000023336
chr16	48218764	A	T		PASS	222	PASS	MISSENSE	Gm7204	K16I	NON_SYNONYMOUS_CODING	ENSMUST00000062591
chr16	48218773	G	C		PASS	221	PASS	MISSENSE	Gm7204	G19A	NON_SYNONYMOUS_CODING	ENSMUST00000062591
chr16	48218787	G	A		PASS	217	PASS	MISSENSE	Gm7204	G24R	NON_SYNONYMOUS_CODING	ENSMUST00000062591
chr16	48218803	C	T		PASS	222	PASS	MISSENSE	Gm7204	T29I	NON_SYNONYMOUS_CODING	ENSMUST00000062591
chr16	48218811	A	C		PASS	222	PASS	MISSENSE	Gm7204	S32R	NON_SYNONYMOUS_CODING	ENSMUST00000062591
chr16	48218889	G	T		PASS	222	PASS	MISSENSE	Gm7204	A58S	NON_SYNONYMOUS_CODING	ENSMUST00000062591
chr16	48218926	C	A		PASS	222	PASS	MISSENSE	Gm7204	T70N	NON_SYNONYMOUS_CODING	ENSMUST00000062591
chr16	48218932	A	T		PASS	222	PASS	MISSENSE	Gm7204	Q72L	NON_SYNONYMOUS_CODING	ENSMUST00000062591
chr16	48218944	T	C		PASS	222	PASS	MISSENSE	Gm7204	V76A	NON_SYNONYMOUS_CODING	ENSMUST00000062591
chr16	48218973	C	G		PASS	222	PASS	MISSENSE	Gm7204	P86A	NON_SYNONYMOUS_CODING	ENSMUST00000062591
chr16	48219045	C	T		PASS	222	PASS	MISSENSE	Gm7204	R110C	NON_SYNONYMOUS_CODING	ENSMUST00000062591
chr16	48219055	C	A		PASS	222	PASS	MISSENSE	Gm7204	A113D	NON_SYNONYMOUS_CODING	ENSMUST00000062591
chr16	48219060	G	A		PASS	222	PASS	MISSENSE	Gm7204	D115N	NON_SYNONYMOUS_CODING	ENSMUST00000062591
chr16	48219109	T	G		PASS	222	PASS	MISSENSE	Gm7204	F131C	NON_SYNONYMOUS_CODING	ENSMUST00000062591
chr16	48219136	A	G		PASS	222	PASS	MISSENSE	Gm7204	Q140R	NON_SYNONYMOUS_CODING	ENSMUST00000062591
chr16	48219168	C	T		PASS	222	PASS	MISSENSE	Gm7204	R151C	NON_SYNONYMOUS_CODING	ENSMUST00000062591
chr16	48219188	A	G		PASS	221	PASS	MISSENSE	Gm7204	I157M	NON_SYNONYMOUS_CODING	ENSMUST00000062591
chr16	48219255	A	G		PASS	222	PASS	MISSENSE	Gm7204	S180G	NON_SYNONYMOUS_CODING	ENSMUST00000062591
chr16	48315875	A	G		PASS	147	PASS	MISSENSE	Dppa2	K159R	NON_SYNONYMOUS_CODING	ENSMUST00000097175
chr16	48449429	G	A		PASS	222	PASS	MISSENSE	Morc1	V79I	NON_SYNONYMOUS_CODING	ENSMUST00000023330
chr16	48452636	T	A		PASS	222	PASS	MISSENSE	Morc1	F171Y	NON_SYNONYMOUS_CODING	ENSMUST00000023330
chr16	48514818	A	T		PASS	222	PASS	MISSENSE	Morc1	Q431L	NON_SYNONYMOUS_CODING	ENSMUST00000023330
chr16	48514850	A	G		PASS	222	PASS	MISSENSE	Morc1	I442V	NON_SYNONYMOUS_CODING	ENSMUST00000023330
chr16	48565734	G	A		PASS	81	PASS	MISSENSE	Morc1	V536M	NON_SYNONYMOUS_CODING	ENSMUST00000023330
chr16	48587120	A	G		PASS	222	PASS	MISSENSE	Morc1	T629A	NON_SYNONYMOUS_CODING	ENSMUST00000023330
chr16	48592636	C	T		PASS	222	PASS	MISSENSE	Morc1	R676W	NON_SYNONYMOUS_CODING	ENSMUST00000023330
chr16	48592664	G	A		PASS	204	PASS	MISSENSE	Morc1	S685N	NON_SYNONYMOUS_CODING	ENSMUST00000023330
chr16	48592726	A	G		PASS	80	PASS	MISSENSE	Morc1	M706V	NON_SYNONYMOUS_CODING	ENSMUST00000023330
chr16	48735039	C	T		PASS	222	PASS	MISSENSE	Trat1	D120N	NON_SYNONYMOUS_CODING	ENSMUST00000071647
chr16	48842913	T	C		PASS	221	PASS	MISSENSE	Retnla	M22T	NON_SYNONYMOUS_CODING	ENSMUST00000023329
chr16	48842914	G	A		PASS	221	PASS	MISSENSE	Retnla	M22I	NON_SYNONYMOUS_CODING	ENSMUST00000023329
chr16	48948537	C	T		PASS	112	PASS	MISSENSE	Dzip3	V444I	NON_SYNONYMOUS_CODING	ENSMUST00000114516
chr16	48999158	A	G		PASS	222	PASS	MISSENSE	C330027C09Rik	H114R	NON_SYNONYMOUS_CODING	ENSMUST00000048374
chr16	49868054	A	T		PASS	139	PASS	MISSENSE	Cd47	T75S	NON_SYNONYMOUS_CODING	ENSMUST00000073477
chr16	49868149	G	A		PASS	222	PASS	MISSENSE	Cd47	M106I	NON_SYNONYMOUS_CODING	ENSMUST00000073477
chr16	50220649	A	G		PASS	190	PASS	MISSENSE	Bbx	V15A	NON_SYNONYMOUS_CODING	ENSMUST00000023317
chr16	50241027	C	G		PASS	222	PASS	MISSENSE	Bbx	Q173H	NON_SYNONYMOUS_CODING	ENSMUST00000066037
chr16	50590386	T	C		PASS	222	PASS	MISSENSE	Ccdc54	K210R	NON_SYNONYMOUS_CODING	ENSMUST00000062439
chr16	50590420	A	G		PASS	222	PASS	MISSENSE	Ccdc54	S199P	NON_SYNONYMOUS_CODING	ENSMUST00000062439
chr16	50590605	T	C		PASS	222	PASS	MISSENSE	Ccdc54	K137R	NON_SYNONYMOUS_CODING	ENSMUST00000062439
chr16	50590747	A	C		PASS	222	PASS	MISSENSE	Ccdc54	S90A	NON_SYNONYMOUS_CODING	ENSMUST00000062439
chr16	52166327	C	T		PASS	222	PASS	MISSENSE	Cblb	R607C	NON_SYNONYMOUS_CODING	ENSMUST00000023313
chr16	56613288	A	G		PASS	228	PASS	MISSENSE	Abi3bp	K541E	NON_SYNONYMOUS_CODING	ENSMUST00000048471
chr16	56613307	A	G		PASS	228	PASS	MISSENSE	Abi3bp	H547R	NON_SYNONYMOUS_CODING	ENSMUST00000048471
chr16	56613319	G	A		PASS	228	PASS	MISSENSE	Abi3bp	R551H	NON_SYNONYMOUS_CODING	ENSMUST00000048471
chr16	56613320	C	A		PASS	228	PASS	MISSENSE	Abi3bp	P527T	NON_SYNONYMOUS_CODING	ENSMUST00000170080
chr16	56614850	C	G		PASS	228	PASS	MISSENSE	Abi3bp	P599A	NON_SYNONYMOUS_CODING	ENSMUST00000048471
chr16	56657424	G	A		PASS	228	PASS	MISSENSE	Abi3bp	G446D	NON_SYNONYMOUS_CODING	ENSMUST00000048280
chr16	56742396	T	C		PASS	228	PASS	MISSENSE	Gpr128	I564V	NON_SYNONYMOUS_CODING	ENSMUST00000023437
chr16	56742581	A	G		PASS	228	PASS	MISSENSE	Gpr128	V502A	NON_SYNONYMOUS_CODING	ENSMUST00000023437
chr16	56752504	C	T		PASS	228	PASS	MISSENSE	Gpr128	R354H	NON_SYNONYMOUS_CODING	ENSMUST00000023437
chr16	57302320	G	A		PASS	228	PASS	MISSENSE	2610528E23Rik	L275F	NON_SYNONYMOUS_CODING	ENSMUST00000114371
chr16	57571059	T	G		PASS	228	PASS	MISSENSE	Filip1l	N394K	NON_SYNONYMOUS_CODING	ENSMUST00000159414
chr16	57571510	C	G		PASS	228	PASS	MISSENSE	Filip1l	L545V	NON_SYNONYMOUS_CODING	ENSMUST00000159414
chr16	57571517	A	G		PASS	228	PASS	MISSENSE	Filip1l	E547G	NON_SYNONYMOUS_CODING	ENSMUST00000159414
chr16	63598018	G	C		PASS	228	PASS	MISSENSE	Epha3	A630G	NON_SYNONYMOUS_CODING	ENSMUST00000064405
chr16	70561336	A	G		PASS	228	PASS	MISSENSE	Gbe1	N668D	NON_SYNONYMOUS_CODING	ENSMUST00000023393
chr16	85032121	G	A		PASS	228	PASS	MISSENSE	App	S345F	NON_SYNONYMOUS_CODING	ENSMUST00000114177
chr16	85799398	C	G		PASS	228	PASS	MISSENSE	Adamts1	S162T	NON_SYNONYMOUS_CODING	ENSMUST00000125897
chr16	85800411	C	T		PASS	228	PASS	MISSENSE	Adamts1	S335N	NON_SYNONYMOUS_CODING	ENSMUST00000023610
chr16	85899536	G	T		PASS	228	PASS	MISSENSE	Adamts5	T326K	NON_SYNONYMOUS_CODING	ENSMUST00000023611
chr16	85900494	G	A		PASS	187	PASS	MISSENSE	Adamts5	P7S	NON_SYNONYMOUS_CODING	ENSMUST00000023611
chr16	87405883	C	G		PASS	228	PASS	MISSENSE	Ltn1	A1042P	NON_SYNONYMOUS_CODING	ENSMUST00000039449
chr16	87408989	T	G		PASS	228	PASS	MISSENSE	Ltn1	Q1011P	NON_SYNONYMOUS_CODING	ENSMUST00000039449
chr16	87408996	C	T		PASS	228	PASS	MISSENSE	Ltn1	V1009I	NON_SYNONYMOUS_CODING	ENSMUST00000039449
chr16	87469992	G	A		PASS	228	PASS	MISSENSE	Usp16	R172K	NON_SYNONYMOUS_CODING	ENSMUST00000119504
chr16	87549341	T	C		PASS	228	PASS	MISSENSE	Rpl31-ps4	Q119R	NON_SYNONYMOUS_CODING	ENSMUST00000079114
chr16	87549408	T	C		PASS	228	PASS	MISSENSE	Rpl31-ps4	N97D	NON_SYNONYMOUS_CODING	ENSMUST00000079114
chr16	91170641	G	A		PASS	228	PASS	MISSENSE	Gm9881	P147S	NON_SYNONYMOUS_CODING	ENSMUST00000068783
chr16	91170922	G	A		PASS	228	PASS	MISSENSE	Gm9881	S53F	NON_SYNONYMOUS_CODING	ENSMUST00000068783
chr16	91499678	G	A		PASS	228	PASS	MISSENSE	Ifnar1	R274H	NON_SYNONYMOUS_CODING	ENSMUST00000023689
chr16	91634196	C	T		PASS	228	PASS	MISSENSE	Gart	A408T	NON_SYNONYMOUS_CODING	ENSMUST00000023684
chr16	91655722	A	T		PASS	228	PASS	MISSENSE	Son	T371S	NON_SYNONYMOUS_CODING	ENSMUST00000023683
chr16	91658761	A	G		PASS	228	PASS	MISSENSE	Son	K1344E	NON_SYNONYMOUS_CODING	ENSMUST00000023683
chr16	91659062	C	T		PASS	228	PASS	MISSENSE	Son	S1444L	NON_SYNONYMOUS_CODING	ENSMUST00000023683
chr16	93610357	A	C		PASS	167	PASS	MISSENSE	Cbr1	K239Q	NON_SYNONYMOUS_CODING	ENSMUST00000039659
chr16	96380974	G	T		PASS	51	PASS	MISSENSE	Lca5l	Q632K	NON_SYNONYMOUS_CODING	ENSMUST00000113804
chr16	96648384	T	C		PASS	228	PASS	MISSENSE	Itgb2l	N509D	NON_SYNONYMOUS_CODING	ENSMUST00000000161
chr16	97578440	C	T		PASS	228	PASS	MISSENSE	Bace2	P11L	NON_SYNONYMOUS_CODING	ENSMUST00000047275
chr16	97578517	C	G		PASS	228	PASS	MISSENSE	Bace2	R37G	NON_SYNONYMOUS_CODING	ENSMUST00000047275
chr16	97790666	T	C		PASS	228	PASS	MISSENSE	Tmprss2	S302G	NON_SYNONYMOUS_CODING	ENSMUST00000000395
chr16	97818358	A	G		PASS	228	PASS	MISSENSE	Tmprss2	L75P	NON_SYNONYMOUS_CODING	ENSMUST00000000395
chr16	98072702	T	C		PASS	228	PASS	MISSENSE	Prdm15	K9E	NON_SYNONYMOUS_CODING	ENSMUST00000095849
chr16	98107813	G	T		PASS	228	PASS	MISSENSE	C2cd2	Q197K	NON_SYNONYMOUS_CODING	ENSMUST00000170757
chr17	3414289	A	G		PASS	228	PASS	MISSENSE	Tiam2	T98A	NON_SYNONYMOUS_CODING	ENSMUST00000072156
chr17	3414780	G	C		PASS	228	PASS	MISSENSE	Tiam2	E261D	NON_SYNONYMOUS_CODING	ENSMUST00000072156
chr17	3448529	T	C		PASS	228	PASS	MISSENSE	Tiam2	V860A	NON_SYNONYMOUS_CODING	ENSMUST00000072156
chr17	3518411	A	C		PASS	228	PASS	MISSENSE	Tiam2	I1611L	NON_SYNONYMOUS_CODING	ENSMUST00000072156
chr17	6037402	A	C		PASS	228	PASS	MISSENSE	Synj2	N1037H	NON_SYNONYMOUS_CODING	ENSMUST00000115789
chr17	6280632	C	T		PASS	228	PASS	MISSENSE	Tmem181a	R15C	NON_SYNONYMOUS_CODING	ENSMUST00000088940
chr17	6289044	T	C		PASS	228	PASS	MISSENSE	Tmem181a	M76T	NON_SYNONYMOUS_CODING	ENSMUST00000088940
chr17	6913552	G	A		PASS	222	PASS	MISSENSE	Sytl3	S275N	NON_SYNONYMOUS_CODING	ENSMUST00000097430
chr17	7152346	G	C		PASS	62	PASS	MISSENSE	Rsph3b	R159G	NON_SYNONYMOUS_CODING	ENSMUST00000115754
chr17	7152349	G	A		PASS	66	PASS	MISSENSE	Rsph3b	H158Y	NON_SYNONYMOUS_CODING	ENSMUST00000115754
chr17	7152429	C	G		PASS	228	PASS	MISSENSE	Rsph3b	R131P	NON_SYNONYMOUS_CODING	ENSMUST00000115754
chr17	7152648	T	C		PASS	228	PASS	MISSENSE	Rsph3b	E76G	NON_SYNONYMOUS_CODING	ENSMUST00000024572
chr17	7530795	A	G		PASS	180	PASS	MISSENSE	Tcp10a	I57V	NON_SYNONYMOUS_CODING	ENSMUST00000095726
chr17	7530924	C	T		PASS	73	PASS	MISSENSE	Tcp10a	P100S	NON_SYNONYMOUS_CODING	ENSMUST00000095726
chr17	7537615	A	G		PASS	97	PASS	MISSENSE	Tcp10a	N203S	NON_SYNONYMOUS_CODING	ENSMUST00000165256
chr17	7965011	A	T		PASS	228	PASS	MISSENSE	Fndc1	L906H	NON_SYNONYMOUS_CODING	ENSMUST00000097425
chr17	7965843	T	G		PASS	228	PASS	MISSENSE	Fndc1	S629R	NON_SYNONYMOUS_CODING	ENSMUST00000097425
chr17	7966317	T	C		PASS	228	PASS	MISSENSE	Fndc1	T471A	NON_SYNONYMOUS_CODING	ENSMUST00000097425
chr17	7966497	T	C		PASS	228	PASS	MISSENSE	Fndc1	S411G	NON_SYNONYMOUS_CODING	ENSMUST00000097425
chr17	8481555	G	A		PASS	228	PASS	MISSENSE	Brp44l	R66H	NON_SYNONYMOUS_CODING	ENSMUST00000024637
chr17	8534512	C	T		PASS	228	PASS	MISSENSE	Prr18	P212S	NON_SYNONYMOUS_CODING	ENSMUST00000069742
chr17	17282465	T	C		PASS	144	PASS	MISSENSE	Zfp97	F421L	NON_SYNONYMOUS_CODING	ENSMUST00000147630
chr17	17282469	A	C		PASS	119	PASS	MISSENSE	Zfp97	Q422P	NON_SYNONYMOUS_CODING	ENSMUST00000147630
chr17	17282478	A	T		PASS	112	PASS	MISSENSE	Zfp97	K425I	NON_SYNONYMOUS_CODING	ENSMUST00000147630
chr17	35562139	A	G		PASS	222	PASS	MISSENSE	H2-Q6	N51D	NON_SYNONYMOUS_CODING	ENSMUST00000091611
chr17	35562143	A	C		PASS	222	PASS	MISSENSE	H2-Q6	K52T	NON_SYNONYMOUS_CODING	ENSMUST00000091611
chr17	35577099	C	G		PASS	222	PASS	MISSENSE	H2-Q7	Q194E	NON_SYNONYMOUS_CODING	ENSMUST00000071951
chr17	54006269	T	C		PASS	222	PASS	MISSENSE	Mrps36-ps1	H26R	NON_SYNONYMOUS_CODING	ENSMUST00000061311
chr17	54006270	G	T		PASS	222	PASS	MISSENSE	Mrps36-ps1	H26N	NON_SYNONYMOUS_CODING	ENSMUST00000061311
chr17	78734693	T	A		PASS	219	PASS	MISSENSE	Crim1	I500N	NON_SYNONYMOUS_CODING	ENSMUST00000112498
chr17	78743698	C	G		PASS	228	PASS	MISSENSE	Crim1	L504V	NON_SYNONYMOUS_CODING	ENSMUST00000112498
chr17	79321641	C	T		PASS	228	PASS	MISSENSE	Cebpz	A875T	NON_SYNONYMOUS_CODING	ENSMUST00000024885
chr17	79330763	T	C		PASS	228	PASS	MISSENSE	Cebpz	E652G	NON_SYNONYMOUS_CODING	ENSMUST00000024885
chr17	79334299	G	C		PASS	180	PASS	MISSENSE	Cebpz	A422G	NON_SYNONYMOUS_CODING	ENSMUST00000024885
chr17	79334612	A	T		PASS	228	PASS	MISSENSE	Cebpz	L318M	NON_SYNONYMOUS_CODING	ENSMUST00000024885
chr17	79334977	A	G		PASS	228	PASS	MISSENSE	Cebpz	L196P	NON_SYNONYMOUS_CODING	ENSMUST00000024885
chr17	79335128	G	C		PASS	228	PASS	MISSENSE	Cebpz	P146A	NON_SYNONYMOUS_CODING	ENSMUST00000024885
chr17	79335230	T	C		PASS	228	PASS	MISSENSE	Cebpz	T112A	NON_SYNONYMOUS_CODING	ENSMUST00000024885
chr17	79341586	G	A		PASS	228	PASS	MISSENSE	2410091C18Rik	V191I	NON_SYNONYMOUS_CODING	ENSMUST00000024887
chr17	79345721	G	A		PASS	228	PASS	MISSENSE	2410091C18Rik	R336H	NON_SYNONYMOUS_CODING	ENSMUST00000024887
chr17	79346228	A	G		PASS	228	PASS	MISSENSE	2410091C18Rik	K370R	NON_SYNONYMOUS_CODING	ENSMUST00000024887
chr17	79371154	A	G		PASS	180	PASS	MISSENSE	Prkd3	L296P	NON_SYNONYMOUS_CODING	ENSMUST00000118991
chr17	79451628	T	G		PASS	228	PASS	MISSENSE	Qpct	L8R	NON_SYNONYMOUS_CODING	ENSMUST00000040789
chr17	79476856	G	A		PASS	228	PASS	MISSENSE	Qpct	R146Q	NON_SYNONYMOUS_CODING	ENSMUST00000112450
chr17	81453488	A	C		PASS	228	PASS	MISSENSE	Thumpd2	N216K	NON_SYNONYMOUS_CODING	ENSMUST00000025093
chr17	81453543	T	C		PASS	228	PASS	MISSENSE	Thumpd2	D198G	NON_SYNONYMOUS_CODING	ENSMUST00000025093
chr17	81453575	A	C		PASS	228	PASS	MISSENSE	Thumpd2	H187Q	NON_SYNONYMOUS_CODING	ENSMUST00000025093
chr17	81453578	G	T		PASS	228	PASS	MISSENSE	Thumpd2	D186E	NON_SYNONYMOUS_CODING	ENSMUST00000025093
chr17	83688060	A	G		PASS	84	PASS	MISSENSE	Rpl21-ps7	S59G	NON_SYNONYMOUS_CODING	ENSMUST00000080378
chr17	83688222	A	G		PASS	52	PASS	MISSENSE	Rpl21-ps7	N113D	NON_SYNONYMOUS_CODING	ENSMUST00000080378
chr17	83877262	T	C		PASS	228	PASS	MISSENSE	Eml4	S796P	NON_SYNONYMOUS_CODING	ENSMUST00000049503
chr17	83877400	G	A		PASS	228	PASS	MISSENSE	Eml4	E842K	NON_SYNONYMOUS_CODING	ENSMUST00000049503
chr17	83987414	G	A		PASS	228	PASS	MISSENSE	Kcng3	A321V	NON_SYNONYMOUS_CODING	ENSMUST00000051482
chr17	84843828	A	T		PASS	228	PASS	MISSENSE	Thada	D353E	NON_SYNONYMOUS_CODING	ENSMUST00000047524
chr17	86898201	G	T		PASS	228	PASS	MISSENSE	Gm10309	A75D	NON_SYNONYMOUS_CODING	ENSMUST00000095186
chr17	87224986	T	C		PASS	228	PASS	MISSENSE	Epas1	V439A	NON_SYNONYMOUS_CODING	ENSMUST00000024954
chr17	87224988	T	G		PASS	228	PASS	MISSENSE	Epas1	S440A	NON_SYNONYMOUS_CODING	ENSMUST00000024954
chr17	87225058	A	G		PASS	228	PASS	MISSENSE	Epas1	D463G	NON_SYNONYMOUS_CODING	ENSMUST00000024954
chr17	87228731	G	A		PASS	228	PASS	MISSENSE	Epas1	S794N	NON_SYNONYMOUS_CODING	ENSMUST00000024954
chr17	87394037	G	A		PASS	228	PASS	MISSENSE	Rhoq	V114I	NON_SYNONYMOUS_CODING	ENSMUST00000024956
chr17	87533484	G	A		PASS	228	PASS	MISSENSE	Socs5	A171T	NON_SYNONYMOUS_CODING	ENSMUST00000041369
chr17	87656441	G	A		PASS	228	PASS	MISSENSE	Mcfd2	P118S	NON_SYNONYMOUS_CODING	ENSMUST00000145895
chr17	87770075	C	A		PASS	228	PASS	MISSENSE	Ttc7	A810D	NON_SYNONYMOUS_CODING	ENSMUST00000125875
chr17	87822071	G	A		PASS	228	PASS	MISSENSE	1700011E24Rik	T62I	NON_SYNONYMOUS_CODING	ENSMUST00000040609
chr17	87822082	G	T		PASS	228	PASS	MISSENSE	1700011E24Rik	F58L	NON_SYNONYMOUS_CODING	ENSMUST00000040609
chr17	88118132	G	T		PASS	228	PASS	MISSENSE	Msh2	A733S	NON_SYNONYMOUS_CODING	ENSMUST00000024967
chr17	88885827	T	G		PASS	228	PASS	MISSENSE	Foxn2	L284R	NON_SYNONYMOUS_CODING	ENSMUST00000112238
chr17	88961467	A	C		PASS	228	PASS	MISSENSE	Klraq1	E369D	NON_SYNONYMOUS_CODING	ENSMUST00000038551
chr17	88961526	A	G		PASS	228	PASS	MISSENSE	Klraq1	K389R	NON_SYNONYMOUS_CODING	ENSMUST00000038551
chr17	88961556	A	G		PASS	228	PASS	MISSENSE	Klraq1	Q399R	NON_SYNONYMOUS_CODING	ENSMUST00000038551
chr18	5772788	T	G		PASS	228	PASS	MISSENSE	Zeb1	D1026E	NON_SYNONYMOUS_CODING	ENSMUST00000025081
chr18	5772807	C	G		PASS	228	PASS	MISSENSE	Zeb1	Q1033E	NON_SYNONYMOUS_CODING	ENSMUST00000025081
chr18	5772955	T	G		PASS	228	PASS	MISSENSE	Zeb1	V1082G	NON_SYNONYMOUS_CODING	ENSMUST00000025081
chr18	6220918	A	G		PASS	228	PASS	MISSENSE	Kif5b	I396T	NON_SYNONYMOUS_CODING	ENSMUST00000025083
chr18	6449251	C	A		PASS	228	PASS	MISSENSE	Epc1	V415L	NON_SYNONYMOUS_CODING	ENSMUST00000115870
chr18	6454294	C	T		PASS	228	PASS	MISSENSE	Epc1	R136Q	NON_SYNONYMOUS_CODING	ENSMUST00000115870
chr18	6620155	T	C		PASS	228	PASS	MISSENSE	4921524L21Rik	F29S	NON_SYNONYMOUS_CODING	ENSMUST00000044829
chr18	6620156	T	G		PASS	228	PASS	MISSENSE	4921524L21Rik	F29L	NON_SYNONYMOUS_CODING	ENSMUST00000044829
chr18	6629635	G	T		PASS	228	PASS	MISSENSE	4921524L21Rik	Q180H	NON_SYNONYMOUS_CODING	ENSMUST00000075174
chr18	10595053	G	T		PASS	228	PASS	MISSENSE	Esco1	T77N	NON_SYNONYMOUS_CODING	ENSMUST00000025142
chr18	10595243	C	G		PASS	228	PASS	MISSENSE	Esco1	V14L	NON_SYNONYMOUS_CODING	ENSMUST00000025142
chr18	12084790	A	G		PASS	228	PASS	MISSENSE	Cables1	M390V	NON_SYNONYMOUS_CODING	ENSMUST00000046948
chr18	12152080	C	A		PASS	228	PASS	MISSENSE	6030446N20Rik	V275L	NON_SYNONYMOUS_CODING	ENSMUST00000055447
chr18	12152134	C	T		PASS	228	PASS	MISSENSE	6030446N20Rik	V257I	NON_SYNONYMOUS_CODING	ENSMUST00000055447
chr18	12377710	A	T		PASS	228	PASS	MISSENSE	Npc1	F147Y	NON_SYNONYMOUS_CODING	ENSMUST00000025279
chr18	12638339	G	A		PASS	228	PASS	MISSENSE	Lama3	E1224K	NON_SYNONYMOUS_CODING	ENSMUST00000092070
chr18	14919943	A	G		PASS	228	PASS	MISSENSE	Psma8	T210A	NON_SYNONYMOUS_CODING	ENSMUST00000166372
chr18	15611725	C	T		PASS	228	PASS	MISSENSE	Chst9	G97R	NON_SYNONYMOUS_CODING	ENSMUST00000053017
chr18	15611748	A	T		PASS	228	PASS	MISSENSE	Chst9	I89N	NON_SYNONYMOUS_CODING	ENSMUST00000053017
chr18	15653806	G	A		PASS	228	PASS	MISSENSE	Chst9	T57M	NON_SYNONYMOUS_CODING	ENSMUST00000053017
chr18	24115057	T	A		PASS	228	PASS	MISSENSE	Zfp397	N39K	NON_SYNONYMOUS_CODING	ENSMUST00000060762
chr18	24172707	G	A		PASS	222	PASS	MISSENSE	Zfp191	L145F	NON_SYNONYMOUS_CODING	ENSMUST00000169915
chr18	24172755	G	T		PASS	221	PASS	MISSENSE	Zfp191	P129T	NON_SYNONYMOUS_CODING	ENSMUST00000169915
chr18	24172992	C	T		PASS	201	PASS	MISSENSE	Zfp191	E255K	NON_SYNONYMOUS_CODING	ENSMUST00000066497
chr18	24175887	T	C		PASS	57	PASS	MISSENSE	Zfp191	T156A	NON_SYNONYMOUS_CODING	ENSMUST00000066497
chr18	24175916	T	C		PASS	228	PASS	MISSENSE	Zfp191	Q146R	NON_SYNONYMOUS_CODING	ENSMUST00000066497
chr18	24176176	C	T		PASS	86	PASS	MISSENSE	Zfp191	G138D	NON_SYNONYMOUS_CODING	ENSMUST00000066497
chr18	24176282	T	A		PASS	103	PASS	MISSENSE	Zfp191	I103F	NON_SYNONYMOUS_CODING	ENSMUST00000066497
chr18	24176297	C	T		PASS	139	PASS	MISSENSE	Zfp191	E98K	NON_SYNONYMOUS_CODING	ENSMUST00000066497
chr18	24176356	C	T		PASS	146	PASS	MISSENSE	Zfp191	R78H	NON_SYNONYMOUS_CODING	ENSMUST00000066497
chr18	24176369	G	C		PASS	153	PASS	MISSENSE	Zfp191	R74G	NON_SYNONYMOUS_CODING	ENSMUST00000066497
chr18	24176407	T	C		PASS	70	PASS	MISSENSE	Zfp191	Q61R	NON_SYNONYMOUS_CODING	ENSMUST00000066497
chr18	24176444	C	T		PASS	95	PASS	MISSENSE	Zfp191	E49K	NON_SYNONYMOUS_CODING	ENSMUST00000066497
chr18	24176446	G	A		PASS	91	PASS	MISSENSE	Zfp191	P48L	NON_SYNONYMOUS_CODING	ENSMUST00000066497
chr18	24176558	T	C		PASS	221	PASS	MISSENSE	Zfp191	I11V	NON_SYNONYMOUS_CODING	ENSMUST00000066497
chr18	24280262	G	A		PASS	228	PASS	MISSENSE	Ino80c	P14L	NON_SYNONYMOUS_CODING	ENSMUST00000055012
chr18	25186637	A	C		PASS	228	PASS	MISSENSE	Fhod3	Y424S	NON_SYNONYMOUS_CODING	ENSMUST00000091991
chr18	25327097	T	G		PASS	228	PASS	MISSENSE	5730494M16Rik	T5P	NON_SYNONYMOUS_CODING	ENSMUST00000115817
chr18	25498453	T	C		PASS	228	PASS	MISSENSE	AW554918	L271P	NON_SYNONYMOUS_CODING	ENSMUST00000036619
chr18	30502395	A	G		PASS	228	PASS	MISSENSE	Pik3c3	I848M	NON_SYNONYMOUS_CODING	ENSMUST00000091978
chr18	31366991	G	A		PASS	228	PASS	MISSENSE	Rit2	L79F	NON_SYNONYMOUS_CODING	ENSMUST00000139924
chr18	32001150	A	T		PASS	228	PASS	MISSENSE	Wdr33	H262L	NON_SYNONYMOUS_CODING	ENSMUST00000082319
chr18	32048222	T	C		PASS	228	PASS	MISSENSE	Wdr33	S724P	NON_SYNONYMOUS_CODING	ENSMUST00000025264
chr18	33368698	G	A		PASS	228	PASS	MISSENSE	Stard4	A51V	NON_SYNONYMOUS_CODING	ENSMUST00000025236
chr18	33368729	C	T		PASS	228	PASS	MISSENSE	Stard4	E41K	NON_SYNONYMOUS_CODING	ENSMUST00000025236
chr18	34475963	A	G		PASS	228	PASS	MISSENSE	Apc	D2052G	NON_SYNONYMOUS_CODING	ENSMUST00000115781
chr18	34577156	T	C		PASS	228	PASS	MISSENSE	Pkd2l2	F252S	NON_SYNONYMOUS_CODING	ENSMUST00000097629
chr18	34595006	C	A		PASS	228	PASS	MISSENSE	Pkd2l2	D551E	NON_SYNONYMOUS_CODING	ENSMUST00000014647
chr18	34702201	C	G		PASS	228	PASS	MISSENSE	Wnt8a	R32G	NON_SYNONYMOUS_CODING	ENSMUST00000012426
chr18	34755753	T	C		PASS	228	PASS	MISSENSE	4933408B17Rik	K60E	NON_SYNONYMOUS_CODING	ENSMUST00000056932
chr18	34768075	G	C		PASS	228	PASS	MISSENSE	Brd8	P332A	NON_SYNONYMOUS_CODING	ENSMUST00000097626
chr18	34986994	T	G		PASS	228	PASS	MISSENSE	Kdm3b	V1126G	NON_SYNONYMOUS_CODING	ENSMUST00000091949
chr18	35098330	C	G		PASS	228	PASS	MISSENSE	Hspa9	G624R	NON_SYNONYMOUS_CODING	ENSMUST00000025217
chr18	35098348	T	C		PASS	228	PASS	MISSENSE	Hspa9	M618V	NON_SYNONYMOUS_CODING	ENSMUST00000025217
chr18	35130277	A	G		PASS	156	PASS	MISSENSE	Gm6724	L39P	NON_SYNONYMOUS_CODING	ENSMUST00000003122
chr18	35130293	A	G		PASS	91	PASS	MISSENSE	Gm6724	S34P	NON_SYNONYMOUS_CODING	ENSMUST00000003122
chr18	35597988	G	A		PASS	228	PASS	MISSENSE	Sil1	S13F	NON_SYNONYMOUS_CODING	ENSMUST00000025215
chr18	35808972	G	T		PASS	228	PASS	MISSENSE	2010001M09Rik	P6T	NON_SYNONYMOUS_CODING	ENSMUST00000025211
chr18	35895661	T	C		PASS	228	PASS	MISSENSE	Tmem173	N210D	NON_SYNONYMOUS_CODING	ENSMUST00000115728
chr18	36018461	G	C		PASS	228	PASS	MISSENSE	Cxxc5	S87T	NON_SYNONYMOUS_CODING	ENSMUST00000060722
chr18	36166228	T	C		PASS	228	PASS	MISSENSE	Psd2	L554P	NON_SYNONYMOUS_CODING	ENSMUST00000177432
chr18	36838099	C	G		PASS	228	PASS	MISSENSE	Apbb3	R80P	NON_SYNONYMOUS_CODING	ENSMUST00000001415
chr18	36844937	C	A		PASS	228	PASS	MISSENSE	E230025N22Rik	M536I	NON_SYNONYMOUS_CODING	ENSMUST00000052890
chr18	36848732	A	C		PASS	228	PASS	MISSENSE	E230025N22Rik	Y211D	NON_SYNONYMOUS_CODING	ENSMUST00000115682
chr18	36898319	T	C		PASS	228	PASS	MISSENSE	Tmco6	W243R	NON_SYNONYMOUS_CODING	ENSMUST00000007046
chr18	36926543	G	A		PASS	228	PASS	MISSENSE	Hars	T508I	NON_SYNONYMOUS_CODING	ENSMUST00000001416
chr18	36926597	C	T		PASS	228	PASS	MISSENSE	Hars	R490Q	NON_SYNONYMOUS_CODING	ENSMUST00000001416
chr18	37090425	A	G		PASS	228	PASS	MISSENSE	Pcdha4	I163V	NON_SYNONYMOUS_CODING	ENSMUST00000070797
chr18	37092012	G	A		PASS	228	PASS	MISSENSE	Pcdha4	V692M	NON_SYNONYMOUS_CODING	ENSMUST00000070797
chr18	37092130	G	C		PASS	228	PASS	MISSENSE	Pcdha4	G731A	NON_SYNONYMOUS_CODING	ENSMUST00000070797
chr18	37158395	A	C		PASS	228	PASS	MISSENSE	Pcdha4	K288Q	NON_SYNONYMOUS_CODING	ENSMUST00000115659
chr18	37165424	C	T		PASS	228	PASS	MISSENSE	Pcdha4	P151S	NON_SYNONYMOUS_CODING	ENSMUST00000115658
chr18	37179935	T	C		PASS	228	PASS	MISSENSE	Pcdha4	F18L	NON_SYNONYMOUS_CODING	ENSMUST00000047614
chr18	37304289	T	C		PASS	228	PASS	MISSENSE	Pcdha4	Y223H	NON_SYNONYMOUS_CODING	ENSMUST00000047479
chr18	37455053	T	A		PASS	228	PASS	MISSENSE	Pcdhb2	L142M	NON_SYNONYMOUS_CODING	ENSMUST00000056522
chr18	37455623	A	G		PASS	228	PASS	MISSENSE	Pcdhb2	S332G	NON_SYNONYMOUS_CODING	ENSMUST00000056522
chr18	37455717	C	T		PASS	228	PASS	MISSENSE	Pcdhb2	P363L	NON_SYNONYMOUS_CODING	ENSMUST00000056522
chr18	37460655	A	C		PASS	228	PASS	MISSENSE	Pcdhb3	S7R	NON_SYNONYMOUS_CODING	ENSMUST00000051754
chr18	37461044	T	A		PASS	228	PASS	MISSENSE	Pcdhb3	N136K	NON_SYNONYMOUS_CODING	ENSMUST00000051754
chr18	37461073	C	T		PASS	228	PASS	MISSENSE	Pcdhb3	S146F	NON_SYNONYMOUS_CODING	ENSMUST00000051754
chr18	37461591	A	G		PASS	228	PASS	MISSENSE	Pcdhb3	I319V	NON_SYNONYMOUS_CODING	ENSMUST00000051754
chr18	37461855	T	C		PASS	228	PASS	MISSENSE	Pcdhb3	W407R	NON_SYNONYMOUS_CODING	ENSMUST00000051754
chr18	37461874	T	G		PASS	228	PASS	MISSENSE	Pcdhb3	I413S	NON_SYNONYMOUS_CODING	ENSMUST00000051754
chr18	37461966	C	A		PASS	228	PASS	MISSENSE	Pcdhb3	L444I	NON_SYNONYMOUS_CODING	ENSMUST00000051754
chr18	37462006	C	T		PASS	228	PASS	MISSENSE	Pcdhb3	T457I	NON_SYNONYMOUS_CODING	ENSMUST00000051754
chr18	37462111	C	T		PASS	228	PASS	MISSENSE	Pcdhb3	P492L	NON_SYNONYMOUS_CODING	ENSMUST00000051754
chr18	37462344	G	A		PASS	228	PASS	MISSENSE	Pcdhb3	A570T	NON_SYNONYMOUS_CODING	ENSMUST00000051754
chr18	37462380	A	C		PASS	228	PASS	MISSENSE	Pcdhb3	T582P	NON_SYNONYMOUS_CODING	ENSMUST00000051754
chr18	37462662	G	A		PASS	228	PASS	MISSENSE	Pcdhb3	V676M	NON_SYNONYMOUS_CODING	ENSMUST00000051754
chr18	37468121	A	G		PASS	228	PASS	MISSENSE	Pcdhb4	I277V	NON_SYNONYMOUS_CODING	ENSMUST00000056712
chr18	37468334	G	A		PASS	228	PASS	MISSENSE	Pcdhb4	V348I	NON_SYNONYMOUS_CODING	ENSMUST00000056712
chr18	37468716	C	T		PASS	228	PASS	MISSENSE	Pcdhb4	T475I	NON_SYNONYMOUS_CODING	ENSMUST00000056712
chr18	37468917	G	A		PASS	228	PASS	MISSENSE	Pcdhb4	S542N	NON_SYNONYMOUS_CODING	ENSMUST00000056712
chr18	37469417	A	G		PASS	228	PASS	MISSENSE	Pcdhb4	M709V	NON_SYNONYMOUS_CODING	ENSMUST00000056712
chr18	37469471	G	T		PASS	228	PASS	MISSENSE	Pcdhb4	V727L	NON_SYNONYMOUS_CODING	ENSMUST00000056712
chr18	37480239	G	A		PASS	228	PASS	MISSENSE	Pcdhb5	R6K	NON_SYNONYMOUS_CODING	ENSMUST00000078271
chr18	37480292	C	G		PASS	228	PASS	MISSENSE	Pcdhb5	Q24E	NON_SYNONYMOUS_CODING	ENSMUST00000078271
chr18	37480337	G	A		PASS	228	PASS	MISSENSE	Pcdhb5	E39K	NON_SYNONYMOUS_CODING	ENSMUST00000078271
chr18	37480444	C	G		PASS	228	PASS	MISSENSE	Pcdhb5	F74L	NON_SYNONYMOUS_CODING	ENSMUST00000078271
chr18	37480454	T	C		PASS	228	PASS	MISSENSE	Pcdhb5	S78P	NON_SYNONYMOUS_CODING	ENSMUST00000078271
chr18	37480624	T	A		PASS	228	PASS	MISSENSE	Pcdhb5	D134E	NON_SYNONYMOUS_CODING	ENSMUST00000078271
chr18	37480647	T	C		PASS	228	PASS	MISSENSE	Pcdhb5	L142P	NON_SYNONYMOUS_CODING	ENSMUST00000078271
chr18	37480737	A	G		PASS	200	PASS	MISSENSE	Pcdhb5	N172S	NON_SYNONYMOUS_CODING	ENSMUST00000078271
chr18	37480851	T	C		PASS	165	PASS	MISSENSE	Pcdhb5	I210T	NON_SYNONYMOUS_CODING	ENSMUST00000078271
chr18	37480881	C	T		PASS	200	PASS	MISSENSE	Pcdhb5	P220L	NON_SYNONYMOUS_CODING	ENSMUST00000078271
chr18	37480953	A	G		PASS	228	PASS	MISSENSE	Pcdhb5	N244S	NON_SYNONYMOUS_CODING	ENSMUST00000078271
chr18	37481014	C	A		PASS	228	PASS	MISSENSE	Pcdhb5	F264L	NON_SYNONYMOUS_CODING	ENSMUST00000078271
chr18	37481133	C	A		PASS	228	PASS	MISSENSE	Pcdhb5	T304K	NON_SYNONYMOUS_CODING	ENSMUST00000078271
chr18	37481156	A	G		PASS	228	PASS	MISSENSE	Pcdhb5	K312E	NON_SYNONYMOUS_CODING	ENSMUST00000078271
chr18	37481231	T	G		PASS	228	PASS	MISSENSE	Pcdhb5	L337V	NON_SYNONYMOUS_CODING	ENSMUST00000078271
chr18	37481297	T	G		PASS	228	PASS	MISSENSE	Pcdhb5	S359A	NON_SYNONYMOUS_CODING	ENSMUST00000078271
chr18	37481342	T	G		PASS	228	PASS	MISSENSE	Pcdhb5	S374A	NON_SYNONYMOUS_CODING	ENSMUST00000078271
chr18	37481537	A	C		PASS	228	PASS	MISSENSE	Pcdhb5	K439Q	NON_SYNONYMOUS_CODING	ENSMUST00000078271
chr18	37481574	G	C		PASS	161	PASS	MISSENSE	Pcdhb5	S451T	NON_SYNONYMOUS_CODING	ENSMUST00000078271
chr18	37481577	A	G		PASS	157	PASS	MISSENSE	Pcdhb5	Q452R	NON_SYNONYMOUS_CODING	ENSMUST00000078271
chr18	37481706	A	C		PASS	228	PASS	MISSENSE	Pcdhb5	Q495P	NON_SYNONYMOUS_CODING	ENSMUST00000078271
chr18	37481850	A	G		PASS	228	PASS	MISSENSE	Pcdhb5	Q543R	NON_SYNONYMOUS_CODING	ENSMUST00000078271
chr18	37481942	G	C		PASS	228	PASS	MISSENSE	Pcdhb5	V574L	NON_SYNONYMOUS_CODING	ENSMUST00000078271
chr18	37482272	C	A		PASS	228	PASS	MISSENSE	Pcdhb5	P684T	NON_SYNONYMOUS_CODING	ENSMUST00000078271
chr18	37482392	G	A		PASS	228	PASS	MISSENSE	Pcdhb5	G724S	NON_SYNONYMOUS_CODING	ENSMUST00000078271
chr18	37482482	A	G		PASS	228	PASS	MISSENSE	Pcdhb5	M754V	NON_SYNONYMOUS_CODING	ENSMUST00000078271
chr18	37493974	C	T		PASS	228	PASS	MISSENSE	Pcdhb6	A98V	NON_SYNONYMOUS_CODING	ENSMUST00000061717
chr18	37494127	C	G		PASS	228	PASS	MISSENSE	Pcdhb6	A149G	NON_SYNONYMOUS_CODING	ENSMUST00000061717
chr18	37494297	C	T		PASS	228	PASS	MISSENSE	Pcdhb6	P206S	NON_SYNONYMOUS_CODING	ENSMUST00000061717
chr18	37494313	T	C		PASS	228	PASS	MISSENSE	Pcdhb6	I211T	NON_SYNONYMOUS_CODING	ENSMUST00000061717
chr18	37494423	T	G		PASS	147	PASS	MISSENSE	Pcdhb6	S248A	NON_SYNONYMOUS_CODING	ENSMUST00000061717
chr18	37495633	G	A		PASS	228	PASS	MISSENSE	Pcdhb6	R651Q	NON_SYNONYMOUS_CODING	ENSMUST00000061717
chr18	37495727	T	A		PASS	228	PASS	MISSENSE	Pcdhb6	D119E	NON_SYNONYMOUS_CODING	ENSMUST00000170333
chr18	37495878	T	C		PASS	228	PASS	MISSENSE	Pcdhb6	S170P	NON_SYNONYMOUS_CODING	ENSMUST00000170333
chr18	37502046	G	A		PASS	228	PASS	MISSENSE	Pcdhb7	G194S	NON_SYNONYMOUS_CODING	ENSMUST00000053037
chr18	37502354	C	A		PASS	228	PASS	MISSENSE	Pcdhb7	F296L	NON_SYNONYMOUS_CODING	ENSMUST00000053037
chr18	37502359	A	G		PASS	228	PASS	MISSENSE	Pcdhb7	Q298R	NON_SYNONYMOUS_CODING	ENSMUST00000053037
chr18	37503174	T	C		PASS	228	PASS	MISSENSE	Pcdhb7	S570P	NON_SYNONYMOUS_CODING	ENSMUST00000053037
chr18	37503261	G	A		PASS	228	PASS	MISSENSE	Pcdhb7	A599T	NON_SYNONYMOUS_CODING	ENSMUST00000053037
chr18	37503696	A	G		PASS	228	PASS	MISSENSE	Pcdhb7	I744V	NON_SYNONYMOUS_CODING	ENSMUST00000053037
chr18	37515651	T	G		PASS	222	PASS	MISSENSE	Pcdhb8	L243V	NON_SYNONYMOUS_CODING	ENSMUST00000051163
chr18	37515696	A	G		PASS	222	PASS	MISSENSE	Pcdhb8	N258D	NON_SYNONYMOUS_CODING	ENSMUST00000051163
chr18	37602372	C	G		PASS	228	PASS	MISSENSE	Pcdhb13	H50D	NON_SYNONYMOUS_CODING	ENSMUST00000056915
chr18	37634751	C	T		PASS	228	PASS	MISSENSE	Pcdhb15	R461C	NON_SYNONYMOUS_CODING	ENSMUST00000050034
chr18	37639290	A	G		PASS	228	PASS	MISSENSE	Pcdhb16	M550V	NON_SYNONYMOUS_CODING	ENSMUST00000051442
chr18	37896906	A	G		PASS	228	PASS	MISSENSE	Pcdhga9	I45V	NON_SYNONYMOUS_CODING	ENSMUST00000091935
chr18	37897077	A	C		PASS	228	PASS	MISSENSE	Pcdhga9	T102P	NON_SYNONYMOUS_CODING	ENSMUST00000091935
chr18	37897548	G	A		PASS	228	PASS	MISSENSE	Pcdhga9	G259S	NON_SYNONYMOUS_CODING	ENSMUST00000091935
chr18	37898353	A	G		PASS	228	PASS	MISSENSE	Pcdhga9	Q527R	NON_SYNONYMOUS_CODING	ENSMUST00000091935
chr18	37902081	T	G		PASS	106	PASS	MISSENSE	Pcdhga9	S63A	NON_SYNONYMOUS_CODING	ENSMUST00000003599
chr18	37902259	G	A		PASS	228	PASS	MISSENSE	Pcdhga9	G122E	NON_SYNONYMOUS_CODING	ENSMUST00000003599
chr18	37902372	C	A		PASS	228	PASS	MISSENSE	Pcdhga9	P160T	NON_SYNONYMOUS_CODING	ENSMUST00000003599
chr18	37902598	A	T		PASS	228	PASS	MISSENSE	Pcdhga9	N235I	NON_SYNONYMOUS_CODING	ENSMUST00000003599
chr18	37902625	A	G		PASS	228	PASS	MISSENSE	Pcdhga9	K244R	NON_SYNONYMOUS_CODING	ENSMUST00000003599
chr18	37902636	T	A		PASS	228	PASS	MISSENSE	Pcdhga9	W248R	NON_SYNONYMOUS_CODING	ENSMUST00000003599
chr18	37902727	T	G		PASS	228	PASS	MISSENSE	Pcdhga9	L278R	NON_SYNONYMOUS_CODING	ENSMUST00000003599
chr18	37902739	G	A		PASS	228	PASS	MISSENSE	Pcdhga9	R282Q	NON_SYNONYMOUS_CODING	ENSMUST00000003599
chr18	37902891	A	G		PASS	228	PASS	MISSENSE	Pcdhga9	I333V	NON_SYNONYMOUS_CODING	ENSMUST00000003599
chr18	37903492	A	T		PASS	222	PASS	MISSENSE	Pcdhga9	Q533L	NON_SYNONYMOUS_CODING	ENSMUST00000003599
chr18	37903900	A	T		PASS	221	PASS	MISSENSE	Pcdhga9	Q669L	NON_SYNONYMOUS_CODING	ENSMUST00000003599
chr18	37903989	A	G		PASS	228	PASS	MISSENSE	Pcdhga9	I699V	NON_SYNONYMOUS_CODING	ENSMUST00000003599
chr18	37915784	G	A		PASS	228	PASS	MISSENSE	Pcdhga9	V64I	NON_SYNONYMOUS_CODING	ENSMUST00000061279
chr18	37915901	A	G		PASS	228	PASS	MISSENSE	Pcdhga9	M103V	NON_SYNONYMOUS_CODING	ENSMUST00000061279
chr18	37916967	T	C		PASS	226	PASS	MISSENSE	Pcdhga9	L458S	NON_SYNONYMOUS_CODING	ENSMUST00000061279
chr18	37917759	T	C		PASS	228	PASS	MISSENSE	Pcdhga9	L722S	NON_SYNONYMOUS_CODING	ENSMUST00000061279
chr18	37925933	G	A		PASS	228	PASS	MISSENSE	Pcdhga9	E55K	NON_SYNONYMOUS_CODING	ENSMUST00000044851
chr18	37925949	A	C		PASS	228	PASS	MISSENSE	Pcdhga9	E60A	NON_SYNONYMOUS_CODING	ENSMUST00000044851
chr18	37925951	A	G		PASS	228	PASS	MISSENSE	Pcdhga9	K61E	NON_SYNONYMOUS_CODING	ENSMUST00000044851
chr18	37926576	C	G		PASS	228	PASS	MISSENSE	Pcdhga9	P269R	NON_SYNONYMOUS_CODING	ENSMUST00000044851
chr18	37926855	A	G		PASS	228	PASS	MISSENSE	Pcdhga9	Q362R	NON_SYNONYMOUS_CODING	ENSMUST00000044851
chr18	37927034	A	G		PASS	228	PASS	MISSENSE	Pcdhga9	M422V	NON_SYNONYMOUS_CODING	ENSMUST00000044851
chr18	37927369	A	G		PASS	228	PASS	MISSENSE	Pcdhga9	I533M	NON_SYNONYMOUS_CODING	ENSMUST00000044851
chr18	37966241	T	G		PASS	228	PASS	MISSENSE	Pcdhga9	W14G	NON_SYNONYMOUS_CODING	ENSMUST00000076807
chr18	37968146	T	G		PASS	228	PASS	MISSENSE	Pcdhga9	S649A	NON_SYNONYMOUS_CODING	ENSMUST00000076807
chr18	37968153	G	A		PASS	228	PASS	MISSENSE	Pcdhga9	S651N	NON_SYNONYMOUS_CODING	ENSMUST00000076807
chr18	37979348	C	T		PASS	228	PASS	MISSENSE	Pcdhga9	P7L	NON_SYNONYMOUS_CODING	ENSMUST00000055935
chr18	38050628	G	A		PASS	228	PASS	MISSENSE	Diap1	P52S	NON_SYNONYMOUS_CODING	ENSMUST00000164201
chr18	38132621	C	T		PASS	228	PASS	MISSENSE	Arap3	V833I	NON_SYNONYMOUS_CODING	ENSMUST00000115603
chr18	38132920	G	A		PASS	228	PASS	MISSENSE	Arap3	A1508V	NON_SYNONYMOUS_CODING	ENSMUST00000042944
chr18	38132945	A	G		PASS	228	PASS	MISSENSE	Arap3	S1500P	NON_SYNONYMOUS_CODING	ENSMUST00000042944
chr18	38134321	A	G		PASS	228	PASS	MISSENSE	Arap3	M1304T	NON_SYNONYMOUS_CODING	ENSMUST00000042944
chr18	38141063	A	G		PASS	228	PASS	MISSENSE	Arap3	S1003P	NON_SYNONYMOUS_CODING	ENSMUST00000042944
chr18	38151311	G	T		PASS	228	PASS	MISSENSE	Arap3	P257T	NON_SYNONYMOUS_CODING	ENSMUST00000042944
chr18	38404494	T	C		PASS	86	PASS	MISSENSE	Gm10268	S5P	NON_SYNONYMOUS_CODING	ENSMUST00000085340
chr18	38404570	G	A		PASS	103	PASS	MISSENSE	Gm10268	R30Q	NON_SYNONYMOUS_CODING	ENSMUST00000085340
chr18	38404611	G	A		PASS	109	PASS	MISSENSE	Gm10268	A44T	NON_SYNONYMOUS_CODING	ENSMUST00000085340
chr18	38404689	T	C		PASS	86	PASS	MISSENSE	Gm10268	C70R	NON_SYNONYMOUS_CODING	ENSMUST00000085340
chr18	38404692	G	A		PASS	75	PASS	MISSENSE	Gm10268	A71T	NON_SYNONYMOUS_CODING	ENSMUST00000085340
chr18	38410835	A	C		PASS	228	PASS	MISSENSE	0610009O20Rik	T43P	NON_SYNONYMOUS_CODING	ENSMUST00000025314
chr18	38413588	T	C		PASS	228	PASS	MISSENSE	0610009O20Rik	S146P	NON_SYNONYMOUS_CODING	ENSMUST00000025314
chr18	38417700	C	A		PASS	228	PASS	MISSENSE	0610009O20Rik	L307M	NON_SYNONYMOUS_CODING	ENSMUST00000025314
chr18	38440841	G	A		PASS	206	PASS	MISSENSE	Pcdh12	T961I	NON_SYNONYMOUS_CODING	ENSMUST00000166784
chr18	38440979	A	G		PASS	228	PASS	MISSENSE	Pcdh12	F916L	NON_SYNONYMOUS_CODING	ENSMUST00000025311
chr18	38441041	T	C		PASS	228	PASS	MISSENSE	Pcdh12	D895G	NON_SYNONYMOUS_CODING	ENSMUST00000025311
chr18	38441369	T	C		PASS	228	PASS	MISSENSE	Pcdh12	N786D	NON_SYNONYMOUS_CODING	ENSMUST00000025311
chr18	38441516	C	T		PASS	228	PASS	MISSENSE	Pcdh12	V737M	NON_SYNONYMOUS_CODING	ENSMUST00000025311
chr18	38750335	C	A		PASS	228	PASS	MISSENSE	Spry4	V10F	NON_SYNONYMOUS_CODING	ENSMUST00000025295
chr18	39456532	A	G		PASS	228	PASS	MISSENSE	Arhgap26	K598E	NON_SYNONYMOUS_CODING	ENSMUST00000077134
chr18	44569928	T	C		PASS	228	PASS	MISSENSE	Dcp2	S300P	NON_SYNONYMOUS_CODING	ENSMUST00000025350
chr18	44919042	C	T		PASS	228	PASS	MISSENSE	Mcc	S53N	NON_SYNONYMOUS_CODING	ENSMUST00000089874
chr18	46440467	T	C		PASS	228	PASS	MISSENSE	Pggt1b	T3A	NON_SYNONYMOUS_CODING	ENSMUST00000025354
chr18	47033470	G	A		PASS	228	PASS	MISSENSE	4833403I15Rik	S335N	NON_SYNONYMOUS_CODING	ENSMUST00000025358
chr18	47127443	T	C		PASS	228	PASS	MISSENSE	Commd10	M98T	NON_SYNONYMOUS_CODING	ENSMUST00000049388
chr18	47267217	G	A		PASS	228	PASS	MISSENSE	Commd10	R183H	NON_SYNONYMOUS_CODING	ENSMUST00000097579
chr18	47430403	C	T		PASS	228	PASS	MISSENSE	Sema6a	S559N	NON_SYNONYMOUS_CODING	ENSMUST00000115449
chr18	52025097	A	G		PASS	228	PASS	MISSENSE	Gm4950	Y147H	NON_SYNONYMOUS_CODING	ENSMUST00000091905
chr18	52025403	T	A		PASS	228	PASS	MISSENSE	Gm4950	M45L	NON_SYNONYMOUS_CODING	ENSMUST00000091905
chr18	52491288	C	A		PASS	228	PASS	MISSENSE	Ftmt	F7L	NON_SYNONYMOUS_CODING	ENSMUST00000025388
chr18	52491304	A	G		PASS	228	PASS	MISSENSE	Ftmt	S13G	NON_SYNONYMOUS_CODING	ENSMUST00000025388
chr18	52647905	A	C		PASS	228	PASS	MISSENSE	Srfbp1	D128A	NON_SYNONYMOUS_CODING	ENSMUST00000025406
chr18	52647983	G	A		PASS	222	PASS	MISSENSE	Srfbp1	R154Q	NON_SYNONYMOUS_CODING	ENSMUST00000025406
chr18	52647986	G	A		PASS	222	PASS	MISSENSE	Srfbp1	C155Y	NON_SYNONYMOUS_CODING	ENSMUST00000025406
chr18	52648007	A	C		PASS	222	PASS	MISSENSE	Srfbp1	K162T	NON_SYNONYMOUS_CODING	ENSMUST00000025406
chr18	52648018	C	A		PASS	222	PASS	MISSENSE	Srfbp1	R166S	NON_SYNONYMOUS_CODING	ENSMUST00000025406
chr18	52648053	G	C		PASS	228	PASS	MISSENSE	Srfbp1	R177S	NON_SYNONYMOUS_CODING	ENSMUST00000025406
chr18	52648097	C	G		PASS	222	PASS	MISSENSE	Srfbp1	A192G	NON_SYNONYMOUS_CODING	ENSMUST00000025406
chr18	52648172	G	A		PASS	228	PASS	MISSENSE	Srfbp1	R217K	NON_SYNONYMOUS_CODING	ENSMUST00000025406
chr18	52648268	A	C,T		PASS	196	PASS	MISSENSE	Srfbp1	E249A	NON_SYNONYMOUS_CODING	ENSMUST00000025406
chr18	52648451	C	G		PASS	222	PASS	MISSENSE	Srfbp1	S310C	NON_SYNONYMOUS_CODING	ENSMUST00000025406
chr18	52650148	T	C		PASS	228	PASS	MISSENSE	Srfbp1	Y398H	NON_SYNONYMOUS_CODING	ENSMUST00000025406
chr18	52650175	A	C		PASS	222	PASS	MISSENSE	Srfbp1	T407P	NON_SYNONYMOUS_CODING	ENSMUST00000025406
chr18	52853384	G	C		PASS	228	PASS	MISSENSE	Gykl1	E3D	NON_SYNONYMOUS_CODING	ENSMUST00000066193
chr18	53711856	G	T		PASS	228	PASS	MISSENSE	Prdm6	G237W	NON_SYNONYMOUS_CODING	ENSMUST00000115399
chr18	53903981	C	T		PASS	228	PASS	MISSENSE	Cep120	V2I	NON_SYNONYMOUS_CODING	ENSMUST00000049811
chr18	54144245	G	A		PASS	190	PASS	MISSENSE	Gm5507	G91S	NON_SYNONYMOUS_CODING	ENSMUST00000091897
chr18	56735374	G	T		PASS	228	PASS	MISSENSE	Phax	A119S	NON_SYNONYMOUS_CODING	ENSMUST00000008445
chr18	57453675	A	G		PASS	228	PASS	MISSENSE	Megf10	N1137S	NON_SYNONYMOUS_CODING	ENSMUST00000075770
[truncated: 2,949 more rows]
