# Supplementary material for: A missense mutation in Pitx2 leads to early-onset glaucoma via NRF2-YAP1 axis
Source: Cell Death Dis. 2021 Oct 29;12(11):1017. doi: 10.1038/s41419-021-04331-1 (PMC8556256; doi:10.1038/s41419-021-04331-1)
Supplement: Supplementary file 3 — Supplemental table 2 [file 41419_2021_4331_MOESM3_ESM.xlsx]

## Sheet: Sheet1
#CHROM	POS	REF	ALT	ID	FILTER	QUAL	FILTER	AF	SNPEFF_FUNCTIONAL_CLASS	SNPEFF_GENE_NAME	SNPEFF_AMINO_ACID_CHANGE	SNPEFF_EFFECT	SNPEFF_TRANSCRIPT_ID
chr3	112856105	T	C		PASS	74	PASS		NONE	Gm5548		DOWNSTREAM	ENSMUST00000055878
chr3	112856151	T	C		PASS	95	PASS		NONE	Gm5548		DOWNSTREAM	ENSMUST00000055878
chr3	112856187	C	G		PASS	88	PASS		NONE	Gm5548		DOWNSTREAM	ENSMUST00000055878
chr3	112856193	A	G		PASS	115	PASS		NONE	Gm5548		DOWNSTREAM	ENSMUST00000055878
chr3	112856206	A	G		PASS	97	PASS		NONE	Gm5548		DOWNSTREAM	ENSMUST00000055878
chr3	116471602	TACACACACACACACACACACACACACACAC	TACACACACACACACACACACACACACAC		PASS	65	PASS		NONE	Agl		INTRON	ENSMUST00000161336
chr3	116629992	TACACACACACACACACACACACACACACACACACACACACACACACA	TACACACACACACACACACACACACACACACACACACACACACACA		PASS	122	PASS		NONE	Palmd		INTRON	ENSMUST00000040097
chr3	117324970	C	A		PASS	104	PASS		NONE	4833424O15Rik		INTRON	ENSMUST00000039564
chr3	117324971	A	C		PASS	109	PASS		NONE	4833424O15Rik		INTRON	ENSMUST00000039564
chr3	121427713	TACACACACACACACACACACACACACACAC	TACACACACACACACACACACACACAC		PASS	59	PASS		NONE	F3		INTRON	ENSMUST00000029771
chr3	121806228	T	C		PASS	174	PASS		NONE	Abca4		INTRON	ENSMUST00000013995
chr3	121970239	T	C		PASS	228	PASS		NONE	Gclm		DOWNSTREAM	ENSMUST00000176761
chr3	122718133	T	C		PASS	79	PASS		NONE	Myoz2		INTRON	ENSMUST00000141588
chr3	122718172	C	A		PASS	78	PASS		NONE	Myoz2		INTRON	ENSMUST00000141588
chr3	123061641	CCACACACACACACACACACACACACACACACACACACACACACACACA	CCACACACACACACACACACACACACACACACACACACACACACACA		PASS	51	PASS		NONE	Sec24d		INTRON	ENSMUST00000047923
chr3	124107007	C	T		PASS	111	PASS		NONE	1700006A11Rik		INTRON	ENSMUST00000029598
chr3	126782919	GAGAAGAAGAAGAAGAAGAAG	GAGAAGAAGAAGAAGAAG		PASS	53	PASS		NONE	Ank2		INTRON	ENSMUST00000043741
chr3	127395091	C	T		PASS	78	PASS		NONE	Alpk1		INTRON	ENSMUST00000029662
chr3	127395130	T	C		PASS	67	PASS		NONE	Alpk1		INTRON	ENSMUST00000029662
chr3	127395131	G	A		PASS	75	PASS		NONE	Alpk1		INTRON	ENSMUST00000029662
chr3	127516009	GCACACACACACACACACACACACACACACACACACACACA	GCACACACACACACACACACACACACACACACACACACA		PASS	62	PASS		NONE	Ap1ar		INTRON	ENSMUST00000051737
chr3	128918695	G	T		PASS	228	PASS		MISSENSE	Pitx2	R115L	NON_SYNONYMOUS_CODING	ENSMUST0000004258712
chr3	130813498	AGTGTGTGTGTGTGTGTGTGTGTGTGTGTGTGTGTGT	AGTGTGTGTGTGTGTGTGTGTGTGTGTGTGTGTGT		PASS	64	PASS		NONE	Lef1		UPSTREAM	ENSMUST00000098611
chr3	131027743	AACACACACACACACACACACACACACACACACACACACACACAC	AACACACACACACACACACACACACACACACACACACACAC		PASS	138	PASS		NONE	Sgms2		INTRON	ENSMUST00000090246
chr3	132612564	TACACACACACACACACACACACACACACACACACAC	TACACACACACACACACACACACACACACACAC		PASS	99	PASS		NONE	Npnt		INTRON	ENSMUST00000042729
chr3	132803679	AGTGTGTGTGTGTGTGTGTGTGTGTGTGTGTGTGTGTGTGTGTGTGTGTGT	AGTGTGTGTGTGTGTGTGTGTGTGTGTGTGTGTGTGTGTGTGTGTGTGT		PASS	64	PASS		NONE	D630013G24Rik		INTRON	ENSMUST00000147041
chr3	134953767	ATGTGTGTGTGTGTGTGTGTGTGTGTGTGTGTGTGTGTGTGTGTGTG	ATGTGTGTGTGTGTGTGTGTGTGTGTGTGTGTGTGTGTGTGTGTG		PASS	78	PASS		NONE	Bdh2		INTRON	ENSMUST00000029817
chr3	134970792	ATGTGTGTGTGTGTGTGTGTGTGTGTGTGTGTGTGTGTGTGTGTGT	ATGTGTGTGTGTGTGTGTGTGTGTGTGTGTGTGTGTGTGTGTGT		PASS	65	PASS		NONE	Bdh2		DOWNSTREAM	ENSMUST00000029817
chr3	135229394	ACTCTCTCTCTCTCTCTCTCTCTCTCTCTCTCTCTCTCTCTCTCTC	ACTCTCTCTCTCTCTCTCTCTCTCTCTCTCTCTCTCTCTCTC		PASS	129	PASS		NONE	Manba		DOWNSTREAM	ENSMUST00000134478
